# Supplementary material for: Female‐specific resource limitation does not make the opportunity for selection more female biased
Source: Evolution. 2020 Oct 20;74(12):2714–24. doi: 10.1111/evo.14106 (PMC7821317; doi:10.1111/evo.14106)
Supplement: Supplementary file 2 — Supplementary Material [file EVO-74-2714-s002.nb]

(* Content-type: application/vnd.wolfram.mathematica *)

(*** Wolfram Notebook File ***)
(* http://www.wolfram.com/nb *)

(* CreatedBy='Mathematica 10.4' *)

(*CacheID: 234*)
(* Internal cache information:
NotebookFileLineBreakTest
NotebookFileLineBreakTest
NotebookDataPosition[       158,          7]
NotebookDataLength[    510768,      10904]
NotebookOptionsPosition[    505510,      10741]
NotebookOutlinePosition[    506057,      10762]
CellTagsIndexPosition[    506014,      10759]
WindowFrame->Normal*)

(* Beginning of Notebook Content *)
Notebook[{

Cell[CellGroupData[{
Cell["\<\
Supplementary File 2:
Mathematica code for individual based simulation of sex-sepcific opportunity \
for selection.\
\>", "Title",
 CellChangeTimes->{{3.802066925476699*^9, 3.8020669510503197`*^9}}],

Cell[CellGroupData[{

Cell["\<\
Creating a population: drawing male and female conditions from a distribution\
\>", "Section",
 CellChangeTimes->{{3.7886009667772083`*^9, 3.7886009780168514`*^9}}],

Cell["Mean condition is 1, SD 0.1.", "Text",
 CellChangeTimes->{{3.7886013503101454`*^9, 3.7886013634698977`*^9}}],

Cell[BoxData[{
 RowBox[{
  RowBox[{"malecond", "=", 
   RowBox[{"RandomVariate", "[", 
    RowBox[{
     RowBox[{"NormalDistribution", "[", 
      RowBox[{"1", ",", "0.1"}], "]"}], ",", "100"}], "]"}]}], 
  ";"}], "\[IndentingNewLine]", 
 RowBox[{
  RowBox[{"femalecond", "=", 
   RowBox[{"RandomVariate", "[", 
    RowBox[{
     RowBox[{"NormalDistribution", "[", 
      RowBox[{"1", ",", "0.1"}], "]"}], ",", "100"}], "]"}]}], 
  ";"}]}], "Input",
 CellChangeTimes->{{3.7886013711743383`*^9, 3.7886014089815006`*^9}}],

Cell[CellGroupData[{

Cell[BoxData[{
 RowBox[{"Mean", "[", "malecond", "]"}], "\[IndentingNewLine]", 
 RowBox[{"Mean", "[", "femalecond", "]"}]}], "Input",
 CellChangeTimes->{{3.7886013886743393`*^9, 3.788601402422126*^9}}],

Cell[BoxData["1.007654946314822`"], "Output",
 CellChangeTimes->{{3.7886013932916036`*^9, 3.788601411396639*^9}, 
   3.8013967606782417`*^9}],

Cell[BoxData["0.9950312018799095`"], "Output",
 CellChangeTimes->{{3.7886013932916036`*^9, 3.788601411396639*^9}, 
   3.801396760681265*^9}]
}, Open  ]]
}, Open  ]],

Cell[CellGroupData[{

Cell["Fitness functions of females and males", "Section",
 CellChangeTimes->{{3.7886014237653465`*^9, 3.7886014295896797`*^9}}],

Cell[TextData[{
 StyleBox["1. Female fitness is a function of female condition. And other \
stuff.",
  FontWeight->"Bold"],
 "\nFirst, female condition is converted in the number of eggs that the \
female can produce.\nThe condition of the focal female, which represents the \
maximum number of eggs that her genetic makeup should allow her to produce, \
is multiplied by a competition factor that takes into account the other \
female\[CloseCurlyQuote]s condition. This term represents the possibility for \
resource competition among females, and its strength can be modulated by \
parameter gf.\nWe assume fecundity to scale linearly with condition.\n\
Finally, the number of eggs obtain from the product of condition and \
competition can be augmented or reduced by a contribution from males (e.g. \
nuptial gift or male harm), which is dependent on male mean condition and \
imf, the interaction term that dictates the direction and intensity of male \
contribution.\ncondition of female 1: cf1\ncondition of male 1: cm1\nimf: \
male female interaction term\nmc:male contribution to female fecundity."
}], "Text",
 CellChangeTimes->{{3.7895472949733567`*^9, 3.7895473050049305`*^9}, {
   3.7895473439011555`*^9, 3.78954738191633*^9}, {3.789547591563321*^9, 
   3.7895477056178446`*^9}, {3.7895478651529694`*^9, 3.789547965496709*^9}, {
   3.7895479974165344`*^9, 3.789547999720666*^9}, 3.8076072172847667`*^9, {
   3.80760748514391*^9, 3.8076074967243967`*^9}}],

Cell[BoxData[
 RowBox[{
  RowBox[{"Eggs", "[", 
   RowBox[{
   "cf1_", ",", "cf2_", ",", "cm1_", ",", "cm2_", ",", "imf_", ",", "gf_"}], 
   "]"}], ":=", 
  RowBox[{"cf1", "*", 
   FractionBox[
    SuperscriptBox["cf1", "gf"], 
    RowBox[{
     SuperscriptBox["cf1", "gf"], "+", 
     SuperscriptBox["cf2", "gf"]}]], "*", 
   RowBox[{"(", 
    RowBox[{"1", "+", 
     RowBox[{"imf", "*", 
      FractionBox[
       RowBox[{"(", 
        RowBox[{"cm1", "+", "cm2"}], ")"}], "2"]}]}], ")"}]}]}]], "Input",
 CellChangeTimes->{{3.78954747301554*^9, 3.789547526963626*^9}, {
  3.789547569044033*^9, 3.789547580947714*^9}, {3.7895476951622467`*^9, 
  3.7895477113941746`*^9}}],

Cell["\<\
Female fitness is then the product of the number of eggs defined above and \
male contribution to fertilization. Male contribution is condition dependent, \
but can be defined so that male condition does not lower female fertility \
unless it is extremely low. In other words, this second term defines the \
intensity of sperm limitation for female fitness. If the parameter mc is low, \
then male condition matters little for female fitness, but if mc is high then \
male condition can be as important as female condition.\
\>", "Text",
 CellChangeTimes->{{3.78860410928995*^9, 3.7886041143542395`*^9}, {
  3.788604172257551*^9, 3.7886042966176643`*^9}, {3.7886068741670914`*^9, 
  3.7886068830465994`*^9}, {3.7895480057760124`*^9, 3.78954804490425*^9}, {
  3.789548160934887*^9, 3.7895482498229713`*^9}}],

Cell[BoxData[
 RowBox[{
  RowBox[{"Femfit", "[", 
   RowBox[{
   "cf1_", ",", "cf2_", ",", "cm1_", ",", "cm2_", ",", "imf_", ",", "gf_", 
    ",", "mc_"}], "]"}], ":=", 
  RowBox[{
   RowBox[{"Eggs", "[", 
    RowBox[{
    "cf1", ",", "cf2", ",", "cm1", ",", "cm2", ",", "imf", ",", "gf"}], "]"}],
    "*", 
   FractionBox[
    FractionBox[
     RowBox[{"(", 
      RowBox[{"cm1", "+", "cm2"}], ")"}], "2"], 
    RowBox[{"mc", "+", 
     RowBox[{
      RowBox[{"(", 
       RowBox[{"1", "-", "mc"}], ")"}], 
      FractionBox[
       RowBox[{"(", 
        RowBox[{"cm1", "+", "cm2"}], ")"}], "2"]}]}]]}]}]], "Input",
 CellChangeTimes->{{3.7895481206425824`*^9, 3.789548143470888*^9}, {
  3.7895483046391068`*^9, 3.7895483209900417`*^9}}],

Cell["\<\
2. Male fitness is a function of female fitness and male condition.\
\>", "Text",
 CellChangeTimes->{{3.7886044228248825`*^9, 3.788604446520238*^9}, {
  3.7895484657813234`*^9, 3.7895484928288703`*^9}}],

Cell[BoxData[
 RowBox[{
  RowBox[{"Malfit", "[", 
   RowBox[{"cm1_", ",", "cm2_", ",", "totf_", ",", "gm_"}], "]"}], ":=", 
  RowBox[{"totf", "*", 
   FractionBox[
    SuperscriptBox["cm1", "gm"], 
    RowBox[{
     SuperscriptBox["cm1", "gm"], "+", 
     SuperscriptBox["cm2", "gm"]}]]}]}]], "Input",
 CellChangeTimes->{{3.788604449291397*^9, 3.7886046006080513`*^9}, {
  3.7895492025434637`*^9, 3.789549205367625*^9}}],

Cell[TextData[StyleBox["Let\[CloseCurlyQuote]s plot some important functions.",
 FontWeight->"Bold"]], "Text",
 CellChangeTimes->{{3.791112121763487*^9, 3.7911121289949007`*^9}}],

Cell["The competition function. Blue: g=0, Orange: g=1, Green: g=2", "Text",
 CellChangeTimes->{{3.802066473689287*^9, 3.8020665176960526`*^9}}],

Cell[CellGroupData[{

Cell[BoxData[
 RowBox[{"Plot", "[", 
  RowBox[{
   RowBox[{"{", 
    RowBox[{
     RowBox[{"Malfit", "[", 
      RowBox[{"cm1", ",", "1", ",", "1", ",", "0"}], "]"}], ",", 
     RowBox[{"Malfit", "[", 
      RowBox[{"cm1", ",", "1", ",", "1", ",", "1"}], "]"}], ",", 
     RowBox[{"Malfit", "[", 
      RowBox[{"cm1", ",", "1", ",", "1", ",", "2"}], "]"}]}], "}"}], ",", 
   RowBox[{"{", 
    RowBox[{"cm1", ",", "0.01", ",", "2"}], "}"}]}], "]"}]], "Input",
 CellChangeTimes->{{3.791111321872736*^9, 3.7911113946168966`*^9}}],

Cell[BoxData[
 GraphicsBox[{{{}, {}, 
    TagBox[
     {RGBColor[0.368417, 0.506779, 0.709798], AbsoluteThickness[1.6], Opacity[
      1.], LineBox[CompressedData["
1:eJxTTMoPSmViYGAwAWIQ/UtTevezqhZ7BjB4YP/giM19B9t5cH7ir1KDdrmV
cP4zC44JtWnb4fxlKfPDnx86AOdv3tlWq7rzKJy/+MELO17p03D+1xv/PRsE
LsD5nas8DvmdvATndzdtZ80ovQrn71zPINz++Tqcf8OV/V3V8ltwvrLhi0kl
unfh/NtK75l2LrsP5x/aF6nwUushnL9WTHNJRfYjOF9A+Xrfp2OP4fxVRhL3
BWWewvm3ctxETKKewfnN0cEbHDY/R5hf4msY8PUFnF/ppCbpFfQKzk8XnpT2
csVrOP813+sZ3S/ewPnP9ykZSTi/Q+if6b5hedt7OH/h7v+e7xI/wPkHWbzf
/+X9COfrPOZh71+H4F+WtguaGvMJzhe7ZhGQx/4Zzl+iuurAiWUIft75rpQZ
wV8Q/uN7VPXyC4JvfJ7JhXfyVzhf4dUkh2V23+D8iFkz1x+4h+CfWcIfFNDz
HRGfLn/SEvV+wPlPUzfpuZ5F8KsfXtecV/kTzo/5VDy9QuoXnF8VW29x4gSC
b+wV0vOq+Decb35mflCf8B84v3xFlM/yAwg+k1TPDsekv3C+Jm/79XUM/+D8
nqiPmhPXIPhWtpfeffH5D+d3bPxaWLUMwb+qKvn1/38EHwApaxHX
       "]]},
     Annotation[#, "Charting`Private`Tag$2001#1"]& ], 
    TagBox[
     {RGBColor[0.880722, 0.611041, 0.142051], AbsoluteThickness[1.6], Opacity[
      1.], LineBox[CompressedData["
1:eJwVyXk41AkAxvF5ZiulJPR4YipHqZ02KdNhCy8lRY4xjrBKGDpsZTs2x+Op
dU0tTWXa3aRQNIpWOnalYscUTzYTRo5cY46fcYwRY4jit/aP9/k+n+e1CD/J
iqRSKBTP2f3fKTrtZW98CiTLfCqmXVPweflWnvxFKszG62YSLqRiXN8numcq
DQEuhoeyytMwqk2jtcdfQsPRQ1uerLuEwarRBFE8FyfviBeFzedCvT5yZbDD
dZiEVBsMtfHQ88Ze4uSQgxH25gVbQm8jbOrsRs7KB+A501zfjRSi127+1cSo
MhRc0/eoifkLfHbufqVQAFH+Kfbaggo8LU9LtCqvRqv83pO9mULk9/Q56tHe
QdpprDhysAbaNtLtwpIGBNxGwLOSWlwq2iv0qhXDJVzkq1woQnpS2dwjZ5tR
SnZVfGPYgPJHFCOOphVrfq/zf328EW27ddTxhe3wdEn2tm8UY9Wmvswz1l1g
KU7ejNP9gA7LYWo5XwLGsYK0JOtmCCuDzPvXSZE9Ndn4PLAFfxrTC2KjZUhs
4lpmhLViyapW7miNHK0MN7PVp9pQZLtMYrCcgNsk/G1jPqL9R9elm4N7Uew0
UKL0aUfyD76lTk+VyLG/2Mva0QHhGc9NTG0f+Na+jt8v7ETczjUm7qwBHNge
zQuVdeKwUWZU//1BNKR4Reo+7MLg4sEb6X0qDA8tuGdzqBvKSkvbZbvUSEw2
SQ2gSRCXtae0MG0YuWyGRiKU4M5L0k0d9gnXEiKXRGzsQdWcfcPTeiOItTjB
LE3qwXr5Ip0rJSMYaszgcep60ERzZP0WMoq0OQeGkk2kMG6xY57Q0UAeywvd
GC5FgVWR4C1fA4uwj36p+VKcqP+VfcN3DE7ipaoWpRTJi2Xx/WNjWKrVzQ2x
koFRT3XR42nRErU7ojhUBvOBTCe+4zjK60uH39+SIfBm1iNB9zgm5C/cNU0y
1BXos5gZE4jJvaio0pMj3eVrVNiGz9jPyeNOOstBRD7ZsFv0GeYj7+NunJYj
QdpKz4mbhLty588VhXKEjJ7+I9Z0ChJvg3nKFjniD5y3e/t2Cq9n7gadmq8A
w90vY+D0FwS9kjXytimwrS6XxTX6is2vPo47hStw7n6wR6HgKzqIan2bKwpQ
TTOeO4dPYy1tzTxVmQJ0PU5rCWUGXyiWFjXdCmQEj9CvPZxBJUXQINQhsN1B
rB7zICGtLvpWu55AZ+CgaZU3CfFBLTXLmsD5M3P2XGaR+Calp9Z+A4E3xVtz
rQJJVNrwV6TYEPAyzfYOiCCRoOPdZWBLIGwiorQsjkR0n5GAvo3Axcfan+L5
JPo+0L/b50xgnWhxjusDEpLlK/NUsxb1rf3X8CGJCC8zKncnAUPzYMvixyRy
3vhfbthFIJtbKe54RWLa5pPAz5VASTSH4dBEwnCuMDdoHwEmJy90QQsJ3+NG
yslZa+6Wpze3zf7/8Gk3PQjYtQ/Kj3eT0OzK82j3JCDcy7ye00+isGj7+yAm
ATb7qOCYisTdHRPnJ2etcyFJtXWYBFWlb5blQ8Cj7JlL/RiJ4LJwqzYWAbVY
FJM9QeJOQH7GOV8CV9W9tw5PkVCv8JQa+xGw1aXUMqZJ/OIZservWTdbmWhJ
kkT76n6Wvz+B/wB+snx+
       "]]},
     Annotation[#, "Charting`Private`Tag$2001#2"]& ], 
    TagBox[
     {RGBColor[0.560181, 0.691569, 0.194885], AbsoluteThickness[1.6], Opacity[
      1.], LineBox[CompressedData["
1:eJwVknk4lAsDxSdXlNLGV7YUFdVVCaFbnEQlhTG2kgqNPZSloqbQ9jEo2bex
JGuW5F4phO9GC3EpZMtY553RKLuJ3uv74zznOf+c5/ec5yg4eNEchSgUCnNR
/3fBDtlXwwF3sN49bf0RTRnMymlGDby8C3daVMbh4I2YXm3m3ie4B/k+uaOy
gZsxPnVPtjMgBC+5nrm/DLfiOyd9ou1lKD7bac0P05TA76r40CpgIr/Q4+hb
v+3g1YxfbwyIgPeUzX4fkV3glopbvH/5AEdoo8wDvnswaS4Ze4HxEFczmyUZ
C6oYP7rH064yEncafmTm56qDr+Iob6MTDcHDUpPKuP3wyPIOPdUTDX7oCMNL
7QBGNwVOWzFiYNlheTXhy0Fw1yV9NK+MRaedsHuu0iGMzDbfNNZJQG5wtKvS
kD6cvHu5J3oSMPTn8lvWgwYY5vGsjBiJ2KAabF1LHMFgr8ieY5VJWHVjYqOB
qCH6/j749ZAOC0ccMtTGwk7ivK7RCfSwUMAtYg1VGqO3zLpMh5GKJ98TtSSm
TOBpWX4s5Vwadv1horf8FRUXDT9tSmSlg0lRDj9hbw6VpV2WCfx0vN919QRr
ncXiPmxmvG4GRLinZVfUW8DtwNhMbG8GHmykyqntt4LLbrHmKPlMUMdX5hQd
Po3tvDUiUZ6ZuJJs9KthpQ1GsjccfFSViVHNimyhThs4KWzLeXjuCSZsxYT/
YtiCLnkoMJyVBZPq3zZpcs/DXuCnel8+FzzDLRef5V+ALl2DoueXC9cqv6fS
GnTIfRxvEnzIBZniK2lWRUdHupeXp38ezjD4KSodjjA57lpo+SkfP82WH41U
cMHBeFuVraGF6Hhd7jwo5gEZIdn5nr5CnE33zlcu9sCM+5cPcVpFkJu83qlp
7YkSWLmvGCqCacnp9S/yvBA9oWw5l1oMHTa9NVX9MlYkKUT3CZ5Bo65cYYOs
LwRNlBs6SiXQer5XUeyGLzjCfRcSzUrw/WbULnaPL+o8WeoWOSWYSZDo+yPT
D8GHZVvrLZ9jxieTknDgKmYJyXVFxaW4GUGksaMDMKy97CHDqQxhpgI6dTYQ
2yXufhJElOHivsJTVWpBcP22RPpaWRn6m4Jzwz2CMJr+M9172QvYtaZspA4G
YUJs7Llz3gt4n1FydmgLBqXnc7sZvxzMFJnBpw13IB30eJPSlQqM1AzoWi8J
gc2ZzfTHrArEUbVvNB4LQfK+lJzN9RUoSKmryIgIwWZu7F5ZqUpIaUdMuW4M
hZJ5qP6al5WIidQUcgUTatsuOwsWqvD2OKQ3xIQji55qPVJbDasw07PG+pEQ
LNGiVrdVg7N7WiHGPRImqR8NE7jV+Koor7s8OhIzXxb2n1hXg9qDMdQrQ5Ew
NLWVK7KvwTU9nScOoY9A7JdmX6HUwiXTbUtAdxRUVke5iej+Dzm+Pgu09Fg8
L7/H2Fb+BhL0YjsyLxkmh8PkCj6+wZIW5yLz/mRw30e+0hh8A+pZVkiHdAoU
u5Pn9FfXgSJll+QTkoLIXyV+Do51mFXzM/7mxoKX/leP1LX1SPN1rPeSTcPv
jVrnpN3e4uyctbzCXDoe93F0xWU/oC+xc6n/3BNMdZDHA9c0g/VloffpqUKE
5BnWmrxrgbaPy2m2SSmYwWVLXfw+o0pOsY3sLUd5EUXi/kQ74mbs1Zf7vEbH
EVF+QHYnXFTjba/zarFlL+eR764eLPVpjnoqUocuxTGh8qyvaBIb5Psov0Nt
1enNxE42pK7PVV5KakDB+h2Z19z74efXdla5qwlrtrRHjNcNIKSw9NLl4n+Q
pyb1da3cEBqO/2ROOrei8+JRSQ2bYRgvFOY/nv+E22fMiw89H0GoggUK8ttQ
62u8lzrFgSIj/PV3jQ74H1aSNqJx8Wa7sf3L1i9wlnjkROTwcPen6e9nznWB
t4oXz+SMQmg2jh5c242RKkU1KX0+thTZ71mm1Qv/hGPF2ffGoLfVK7Pm7lek
vyKP8+2/Yy37S36tXR9qhE+MLYj/wN1Sw2i5pWyoDKwUfVD4AwVLpp6JxbPR
KqtLi7EdB7M5V81BtR/r27SpnqIT8KftaZV/3Y/MbXnVb7Mm4GNk02ChOwDP
plB6vPkkpBndZstqB3B7VX8AMTmJ4kTGDxOtQag3CRmIR01B+M8nHjufDC7+
+9GhLN1pHEjzNmKvH8KpxISi6t5puHSbaIjdWNwtczWNGjYDGpUz/mBwCEyD
eSf73bOoXvX+WITeMIYcS3YfaZzF/aJmveT4YVxnt+9g+c9B1Uq4JWt8GLbj
PnHXZATQz5Na8ebwCALO3tJ++1YApZmyoJCYEagbWYRxfX7i2V+3Y0f6R6DV
kEqLkJjHJk+JkHplDq7m2JzMrp6Hh9N5LXEvDoRkwl7oOSzgjuir8vBCDnaI
328vpPxCHM1AWpbLQZjNjx2RT39hSVhqZYcygT90WviTJ0m8U1nFHz5HoPsU
T6bGlMRN426b9vMEbvkKHwunkbD9JZpQb0fg73zN1G2nSFz+JyMk24GAiUyS
qdUFEmrTa3QcnQjYz1woLvMnYVcnN93uQeC/z6YuB2SR6EnpEiTeILCzcRXr
aC4J5y529l0GgUaO8vt1T0kU82KVL90ksG6zjWL+MxK+IlqpBoEEkiKqWroq
SPRvv3yJd5tAoft9dZ1WEi1qnx+rMglQ76edX962yFOTFigVRmAio5z5uYPE
vHi1KiWcgHYnb8Cjl4RoneKKpggCtYbUaBZBYoVnbK7bIwJ0umu12+gif/lG
RbMoAqKBwaOaY4t9xkaeWtEETpaVGjRNkijivAr6LZYAv6XxUtIMiXP7/nOc
WMwP+cPJzgISt60ODn6MI6AmRnmnvkDim8sB89J4Ap+3SU+RJImf9+RiExII
/AvYt1EV
       "]]},
     Annotation[#, "Charting`Private`Tag$2001#3"]& ]}, {}, {}},
  AspectRatio->NCache[GoldenRatio^(-1), 0.6180339887498948],
  Axes->{True, True},
  AxesLabel->{None, None},
  AxesOrigin->{0, 0},
  DisplayFunction->Identity,
  Frame->{{False, False}, {False, False}},
  FrameLabel->{{None, None}, {None, None}},
  FrameTicks->{{Automatic, Automatic}, {Automatic, Automatic}},
  GridLines->{None, None},
  GridLinesStyle->Directive[
    GrayLevel[0.5, 0.4]],
  ImagePadding->All,
  ImageSize->{450.39999999999975`, Automatic},
  Method->{
   "DefaultBoundaryStyle" -> Automatic, "DefaultMeshStyle" -> 
    AbsolutePointSize[6], "ScalingFunctions" -> None, 
    "CoordinatesToolOptions" -> {"DisplayFunction" -> ({
        (Part[{{Identity, Identity}, {Identity, Identity}}, 1, 2][#]& )[
         Part[#, 1]], 
        (Part[{{Identity, Identity}, {Identity, Identity}}, 2, 2][#]& )[
         Part[#, 2]]}& ), "CopiedValueFunction" -> ({
        (Part[{{Identity, Identity}, {Identity, Identity}}, 1, 2][#]& )[
         Part[#, 1]], 
        (Part[{{Identity, Identity}, {Identity, Identity}}, 2, 2][#]& )[
         Part[#, 2]]}& )}},
  PlotRange->{{0.01, 2}, {0., 0.7999999935020407}},
  PlotRangeClipping->True,
  PlotRangePadding->{{
     Scaled[0.02], 
     Scaled[0.02]}, {
     Scaled[0.05], 
     Scaled[0.05]}},
  Ticks->{Automatic, Automatic}]], "Output",
 CellChangeTimes->{{3.7911113566017227`*^9, 3.791111395035921*^9}, 
   3.801913740930152*^9}]
}, Open  ]],

Cell["\<\
Male fertlization sucess, with Blue: mc=1/100, Orange:mc=1/100, Green: mc=1.\
\>", "Text",
 CellChangeTimes->{{3.80206653778046*^9, 3.802066600184476*^9}}],

Cell[CellGroupData[{

Cell[BoxData[
 RowBox[{"Plot", "[", 
  RowBox[{
   RowBox[{"{", 
    RowBox[{
     FractionBox[
      FractionBox[
       RowBox[{"(", 
        RowBox[{"2", "c"}], ")"}], "2"], 
      RowBox[{
       RowBox[{"1", "/", "100"}], "+", 
       RowBox[{
        RowBox[{"(", 
         RowBox[{"1", "-", 
          RowBox[{"(", 
           RowBox[{"1", "/", "100"}], ")"}]}], ")"}], 
        FractionBox[
         RowBox[{"(", 
          RowBox[{"2", "c"}], ")"}], "2"]}]}]], ",", 
     FractionBox[
      FractionBox[
       RowBox[{"(", 
        RowBox[{"2", "c"}], ")"}], "2"], 
      RowBox[{
       RowBox[{"1", "/", "10"}], "+", 
       RowBox[{
        RowBox[{"(", 
         RowBox[{"1", "-", 
          RowBox[{"(", 
           RowBox[{"1", "/", "10"}], ")"}]}], ")"}], 
        FractionBox[
         RowBox[{"(", 
          RowBox[{"2", "c"}], ")"}], "2"]}]}]], ",", 
     FractionBox[
      FractionBox[
       RowBox[{"(", 
        RowBox[{"2", "c"}], ")"}], "2"], 
      RowBox[{"1", "+", 
       RowBox[{
        RowBox[{"(", 
         RowBox[{"1", "-", 
          RowBox[{"(", "1", ")"}]}], ")"}], 
        FractionBox[
         RowBox[{"(", 
          RowBox[{"2", "c"}], ")"}], "2"]}]}]]}], "}"}], ",", 
   RowBox[{"{", 
    RowBox[{"c", ",", "0", ",", "1"}], "}"}], ",", 
   RowBox[{"PlotRange", "\[Rule]", 
    RowBox[{"{", 
     RowBox[{"0", ",", "1"}], "}"}]}]}], "]"}]], "Input",
 CellChangeTimes->{{3.7911118162050104`*^9, 3.791111929526492*^9}, {
  3.7911120396697917`*^9, 3.791112040828858*^9}}],

Cell[BoxData[
 GraphicsBox[{{{}, {}, 
    TagBox[
     {RGBColor[0.368417, 0.506779, 0.709798], AbsoluteThickness[1.6], Opacity[
      1.], LineBox[CompressedData["
1:eJwV1Wk01lsbBnBUJ5WQUKZkLJGeJMVRV6HIcN4TKkrmzIqKpDJTQhSZI/OU
MfMQITJlDpnn6Xn+/waFkt7nfNjrWr8ve93rvtbaW8j0hvY1JgYGhl76+S/V
r8111sxfOGm6kmcUu+ftyY3KvA6jPLLwc3sievdeHI7ER8a+5lGBkeva2YGY
bGi09RW84NFF1DDXdzXGSogGCqT8EdTHvGVUcNbWt1hTN4swETeEt0iMQwW1
DpfMl6ue8ZhjUc//0yuVJtQr85bUxVrgt6rhsZLqFlBETuQtCVrDcfB+npTA
BzBPeCVeFL+O/CspmfHKnSgf62qr03WAjIh2e55GFxz+NVc3CHeEa777v55q
3Rg+9FA5iOc2Ev4+1y4s0ouw+N01YlecsJUvNvEw00eos2Uqvol1hva+URW3
/o8oJlqPkoJ3EU4pOdVm1w87Q8OChyauCG7ipBRLDkD4Aym9N+keGNcEO7Mm
B/Akm2P/eXE3lAwqHpQ9NYgzAsnJ85buCNZkULw5PQi3hmj2t7oeYA1iquL0
HYKsnFSQfrgndlZ4NScUDuMl1//8HvP4wPszRS5pcBT32iLqL5b7gK1DOt/l
4Bgu+o4xiVzxhVi96cRx2zGwfHd0r4j1Q/JHBj398TG49IS5UAX9MROr03Sg
fBw6gcPFpTX+uPgiqLyQOg5pFfHvPiaP0e/09cq0wASmXpc4CiQFgMLhGeBw
fwLnQz/Z/CP+BA/ilIy8JCchpSGSwdv4BDMT4I7RnQTzBrvZGctgiIwY7Sq+
PwmjsvX8at0QxEc6dXA3T4JLIkRaL/wpHFLbnC0vT4HJt1DrzcxTPIu8Kex6
fwqfx/rtRI89w2DdwvfWF1NoiRTK+tz3DDJ2PQMaI1PwZH69z58nDGaHvF5p
XZrGAdWnjwocwrDnvOMOC+dpdPnemB9sDMNzlp+aHWHTEN0glSXt/Byzjv+m
5bVPo+F3snRPVziiz3WmU07O4Iaid/BviQjoeUYZWOvNYPc9k8/inhGwGM/f
yHdzBtYrAgV3D0Vi7XSE1GrSDFi+hR8VDIwCcdpcnplpFkWHncLVJqNw71Wb
iOPuWRg66Cw7KkTjckaI4g3pWeTS2Mrq56JhflgtT05/FtpzjxRtzsTiR0Dc
wMnMWUQOuyoXrcfhGWVLmrriHE7z6yePXIhHa4/eQ1mtOSxcPraJOTserJQA
xf6rc9hDvWuWffAl9o8aDOm4zeGGtZwYw9BLZPdf3KJWOQcO89z0lOOJELf3
0zU8OA8L7z36CuaJuN8V1PFcYR4ViUFb2oMTEXMrqzZWdR7m47Y2KzOJCLgd
sU/AZB5FhvulNJ4noWWryJENz+ahp5+Q+/lLMl4416/sp86DHNTdmsibgrPe
rvEcP+bhZ8h8TUc5BZ1ydm+H/8zjtdkN3uKwFJSZsyfz7lwA6/UTvveOpSJN
OM/mxPEFvPMauPzXgzQo98r4Pn2wAINNQUUlKWm4v+3WbJvvAr4+PMVu/SEN
PhIn938LWsDeoLR3LYLpONjG2Lj6YgH3I5woT2vTEXPj+lPGqgXIvNrxFz9z
Jub5E8kzywtokn5n3EbJRC4zz3X59QUY57tUuOlnIqlv20/eTYsIKh51GM/M
xGJAqlYGxyLmarIHU7WysNVqs+BPqUXE9Z7LPxz6Co7O1dKJhovY9sfTQHVP
LhqzKuM8SxYRaX3JUOpsLkLb3twMrFyEaI+U8Y7ruRjX/qgW+HYRJzP6zAar
chGS2O1v27KIsozwohLpPDj5vhN5NbIImg61UuNDHu4NnmPR3kDFhfSIllvb
C+AzJZm5eoaK2KtemhZCBTjEsvZ19BwVExz2bXpHCzDwJbDmjRYVNx4otZ+4
WgDxLltYXKDCX5vWtTm7AA+WCHYjcyqq1pQ+xWi+RkiK3eEtnlSInSfm6gIK
kXjGb7m8iAped1UFy4RCGClF7OYpo4I9+2XA1pJCbN9+e8WhkoqfzDrS5ycK
8aawTp61joqOmpJbI8eLoMlsEMXQQYUrxXN9ZboIT4083nTNUfGBjZNT+lQJ
xvu2nXzKTUPdCftrnRdKEHk9OFSFh4ZS24bi27Yl+Ffypc03PhqSGl30K8JL
cDbrd5OyEA0u7sNxarQS2OjXPciTpEGYTJUwiy5F5Iah97Wg4c4HeUQulWHG
Y2CZ5RoNrNJF003M5Zikyn4RsKQhOYgS+Iu/HD7LokxS1jR0au4bMDxTjvvy
0t6wp0GyhfOWWHg5+LYJZ6g40TDaSKYWHKtA3tIF/1YfGlTfprC2uVZCpIFS
sJxAw8heoaL1J5Uw3u2kWZxEw22P2CuUpEqsnN6ScjOFhgSEpoe2VIKN/Uni
VDoNv6o8lC7zV8H9efjZnFwacsuvOM9WVSGncEvrYCUNuwp3jDAyVkNW+3JI
eS8NBoG/dKe4q/GBwTZAr4+GRPPplgapanQ3Ndgv9dMgxVVWFqBXjVLfqBWx
IRqUnI2fc+VVY8x27bnDBA1ysZdSww7VQCEv9FwaQYOJYerV9JEa7Cs1cnu9
iYCPOl9U1HwNSn+V+3NtJpAqF9LzeKkG3moPqE7MBKisrhr29H+1l3F3/eFt
BJyrteRl5N7iboHy9nB2AoF7v3NWBr1FVrqk204+AsUTyq3tirVwf5OvsiRN
4KOa55cg1VocL68m91II/Mh5w62pXQti8+3zmocJHLsnb/LeshYDawqn448Q
KN156EfNs1psZDvCInecQJkK796CuVpYho+xS5wmUJn6+VZYWB1Mfu/fJKNN
oNbmBZ8+tR7WdpqiBx0JvJ63tTX8UQ+h/bWrm24SSLZSqDBjeIdjcxosI3T7
WvRdvs75Dr2Cr6kBtwmome6I9lZ8B29x9pKROwTa9X135wS+g7nKkX9M3AgM
qdlzbTjYgLrVG2zjjwl8Fz/Blm3fCBdqMOVnAoGTE0qNj10awR2cwVWaSMDv
hZq7lXcjhIwtdJ2SCHBz6pIiUY1wZTk8QUsmIMdo2x5d34how8CLfWkEXAYj
gx/xvUdzboF+YDaBteAlNvOm9+DKGFH0KSXAtJrFzifWDF+Dhg3drQT42pS+
4VAzGk8rLJu2EZBNGOg1l29G82CAx1e6r53bHJOj1YyYS7EX2dsJvI8yFVNy
bganCK+AaieBYAUeBevGZmxdSHBO6CXAf9/PrMS6BRH5PTosI/T5/hgX6+S0
wpR1b1gHjUCrj+yHhgPt2GY1sGnfFhKCIYurGUQHLpkWdzgIk1hcHh3ppXRh
hp9R/50cieSFimbWJ90w8HK/8/UcCVaBNHJqqgfqlplrVpdJBFoXWbwU/Yju
YU2+TVYkfpzKmrJy70OoxXZPihOJ2zL1hdx1/Xgm1EKT8yAxmlMf0Cn0Cfks
Z6+uPSbxy6YnRsJ1EHFmMn8/DiMheXrzukXFEOxZGdgyY0moJgpZ5u8agVr3
5QNlySTuCBgJjxuMIu1oFE9CFgkp6oVtfVpjEBAtlZ3MJ7GT7TNz/c8xONlI
DB4oJbGxOiZXJHYcR/13DEdVkbCVrRjYojEBpDJy7awjkXXO9OWbHxOw8P8p
zvGexPdFXvaZ8Em8ZUzzsG8lUaSjuiFMZQpd9hdufuog4a7mG184M4W/ncaz
yntICA2r9yf5TmPJ/4r3//pJKBzzCeORmcFKjjJldZCEwZ72VcbuGeRXyHyU
GaXf3xw04eA5i+XFPzkeEyQiNxre1hadgx7FfdV2mj7/SFEiU/0cknYpdonM
kdj0wFNX3nEeXY19Xp8XSDBkGOZOcCygn8P7tB2NxM3o3CCO2gXofHcv+UWS
qJJ8xLzj+iKcvPY2GX0lsUP9ppQXKxWcum5xHkskhg52dN+lv/MuxlHdhT9I
5MVBdMqQBt1vVkqvVkhczZXbIbBOA2/jtUu+P0l4+CZ4DmUSMNnOL+y4RiJ7
TiCGVZPErlghPol1Eo9e+BqP/EOCZj0XT6HbXJsmlnOehJ+EvshxuvkrK/O0
LpFwWJAXV6X7cfCVhkBTEiZmTPzX6LaSi/qy9S4JEfX1xpd0C/twqm1Opfey
n1N01x8S68fvb+9LJyF9tdFtD90DtMmuVHrvoZmH+sXoDrn0+upZeu9F1L0P
Zen+c0D7lm8liYKQ4N7zdA91Bsdt6CZx/a952UC6S/2Wzbp7SThact8LpTvs
byOJJHpv9mfXq6Pp1kiRLlQaIeHZvX4mg+5yl7Ymz3kSL++0KjXQHX7waPB5
KokJ7j63NrodJ2J1heh7tx+MK+uhe7+m3WgNfc9tYpaSk3RvZOxJDlkmwaVr
ZbpA91jR3zbG9L36ruyL/EJ3pU3SIcpvEmyWqa0rdEcIbvv+h57e3yb//Jf/
B/Jev3o=
       "]]},
     Annotation[#, "Charting`Private`Tag$2431#1"]& ], 
    TagBox[
     {RGBColor[0.880722, 0.611041, 0.142051], AbsoluteThickness[1.6], Opacity[
      1.], LineBox[CompressedData["
1:eJwV0ns01PkbB3BKJWVQSZQ6rkmTW0VJ3soWESWEkuRWdEG6kRJrrJZUmybJ
3bjVyp0YZWKQErksTZhhCMPMfPNrI4Tf7B+f8z6vf57zfs7nUfHwP+a9SExM
7Kbo/ZdW3qNtDJ6j6aHdM0V6XjGmEuZKARzFHbjT5W6UQfLF9tSEpBLF36B/
Ory79dcNWH/sLk5WdICJJkupkRUNJ6+p138peuFOKiVU7HEC+nT/ML+neAVE
tPXPQZlcpMkfifpTMRLLgpu+jMpX4ObHJ8zjVZFoZUpPkGsqcJzSv0jtJAUX
9IWO1LOvsPJHYBg9KQrFXnYZnLJK3OiMv8HfdBfnRi6HBFtWw+7RFz9bzTiM
bxFYPcpkIFyyZPNdxXgMH1zC3n+iHtoWD6OLA+LB0e1Rfptbj3aKP6+nMR4X
edvyWZP1UF9MfqFz7TE8WYzm3ocNaJij6XS2UxFMKKiZ1TVi5Xfqzk2xT1Fu
TE5UXvMeCX0h5mXzKRhRkgkcv9yCfRtcaGzHVPDaNWxI5S0YO2G0RDI/FQ3v
VEv6f7ZgIz/YM39bGjJzSlypt1rh72uoIdabBpWw2zbP933CKq+C3KxdGTAx
0VtvZdYGZ5f0gm8TNBTSXD1bVDtA9DhIZShlwSt0VSJ/bwei3CS97c2zkD1q
90jo3IEST3+l8vgsVMlp30qJ6wDp0l7KTaNsiO1KHy3+2YH6CNaJpbdy0BUa
3N7e2AmDv+WWbpB8jthJSv5i+y6sWAh3tdhYgLjdH4I46iwk+Dq5kQ8WYK43
zePv3Syod5Ld5S4VwFqrJcrHlgXTvG7PntcFqDla2JlxnYXKPGpZhU4hAgO1
zU2bWBDY86utWwphKRC8kff9AsfcJx+CpItRaRe+l/esBxp2wtG6mFLI3RVf
KG/vg1KYhfHZ9FL4dCm7jQ/1QTY/LUaqohS2gpRymak+zEja69hxRX6nnau1
no1PjIog9q4yHHBkdyR7sBGiFz7/82sZ1DUlVuYI2WiRWbNGx6wCWdsdZ+mz
HFxv2Y2EfyvRQ7OnDEz2g6RT9rVJsgrpZupF9XP9oN3Ti53dUIXxPTO1NIkB
tB3ezHI7UAUFe9sC+1UD2PphTZAGtQrnG4UHr24bAKeRyC42ouPCpV3GzR4D
sHibRfoYUo0DzVI9gqYBKJTKscXFa9BMPfNLOoYL19hZh6G1NYhanjZh+5CL
DK+vHxrINahNiT4S84QLsnxlZYxzDZZTI1wmM7nYf839sXxhDahhOfrUai4M
k5yy43UZkLZ+aiQu4OKMW/apXDYDl9VynLOsBlHONW9uNakFU9NbX2FmELV+
yetd+EwUBZzyYWl/xQ/NvTL5FxsxSK0rFG4axqLpF7LrNd7jouy0wdFlIzBc
cC+3f9kMdY+TPA5zBM2RO1oatFsRoGFjoOE3ik0PxqfzhJ9gvGU6QlWKh/Ep
DvsfvXY8CCjRWP6AB9oY/T1JdHcqtYOxI6vGQFLOIYaGOkGuVrgxEzWGWN8y
nzT1LpAy3yvl8MYwafZi6FxYNwx+mVz7y3ocVwyYpWvrPiPETFfvauo4OC+Z
MW0qX3CLSEvU/D6OWb/OZ1tCemBKoeezTfnYum/ZvA+9FzFZUwEed/iwyFA5
W6TAhmW4ys4LtXxcVz6tOuDKgZRDkmHfLB9kvuOKbpt+tMXRfZP0BFgt802S
OdOPRi/ycSMfASRqnhWoJQ2gI2jduc2PBTi/g85abs2F0ZYV6VNMAV4c8kh7
M8mF58jdMfkJAX6MK8kOUweR6MWwEyoIUWZvsTj+tyGszHMzY0CIMEtKaunw
EP7oqn8r8BBCpc/qcyblK4Zo8ucKfxfC2CgyXtFgGBdP61kHZQnhurF1Wrxj
GEcvGpK964T48f4eNyB8BMy167QOcYVIkHC7ckx9FKvnIlRr54RYzS7LWMQc
hYmPfshtBQJLboU77A7kgfOtyE3LgIBYnlsBV/QPCt1qzIlDBC4nFtxbVTuG
HocKg0QPAq+3RkvKXRoH9bujIyOYgJzVZXIEiQ9TvSSXq3EEerd96giu5sPd
RZ8uRiNQmAL1ITcB8s8zzhytIHCqwFBOeV6A4julTnebCNyhpIf3PhfiRNyr
5rheAvmjys9Ihwk4e1PiaAIC0ckUd7YtgWA/50BCZK9jAo2XdgTW2q2zNBYS
2FBdXWjjROC4v19bq8h/3j/ZECvq+Tgoz36GIHDO8OmElKjn0pz1ijb/I6Aa
ucZyWTaBvrBROm+SwPyuUOnuXAIfXgtUtk8RYAkG27NfEFC7vSc0VOQHTiWn
DhYRUHlNl5b5SWBB+1gQpZqAbGQybfu0aN+2+ymLOwjovnOkhcwSeBU15dnx
D4EvTfpH60SO33N6S+ZnAofrIr6t+EXAOkundD+bgERSHClZ5KobH5vCeQSS
8hIZb+YIULftvG/HJ+Cz47zssnkCgdwkBxXRHq7JDQ5HRNY6fIHD+Fc0l69F
54gsId5JeyDqSdq/s2/zAoH+sj1+7jME1B26v/uLXO2Xqasnmnvks9xChchP
Nq34sSBK7d9H5v/L/wOf5+/R
       "]]},
     Annotation[#, "Charting`Private`Tag$2431#2"]& ], 
    TagBox[
     {RGBColor[0.560181, 0.691569, 0.194885], AbsoluteThickness[1.6], Opacity[
      1.], LineBox[CompressedData["
1:eJxFxW0w03EcAPCNdZRrjMr9adxE5SlOUlKpuMhDneHk8nRCWk/InXR1WrdJ
nua6nZTnh5R2jGyuMnHsdDnPo1GzMUtj83RndnRZ9cL39+JzH0r8XWqiHg6H
C/7n/wGJypGu+fAz2xN8LFJkmLv39kcrS8paMV84cED8vhwLgyMStB3PsQR4
yuWpTwGWDlftvZydizFgumHroWcYG74SWc1dWa2DjXT0KD8rLmwXsqTsyePB
GYOe3iVrH2FzHkmKx3fCbXKf/qFT3XA3rdwyUi2ENQdPGzfe/gLrbXBMLO36
YA9dXFtoUz/cz3Af7HUYgq2LVBsNS8OwSiuTjruOwnUL7X3EQhFMJL9ZVijG
4Pwb/KQq22/w+lmOIjlLDKe7CXn7eiZgWZMwb4TyHf5NGyu1f/ADdjxnsJXU
LoH9aijXW8ylcAY51mYmSgY7qcONxMHTsJnxiqFwE03oLOUeKJuBb7q3T+4M
lMOci/FVn9fRGpWFyVzxLMwP9dNn+yrgLH9mJW8OTZkKmKhl/oRPHmewMbc5
OMpqaAMvQmv6CuQp9F9wCSEmnWqrhM2k/Bo9IXrHI3qYZ+o8jGuI4cpNF+C0
V9wC0250h2OOIemOCiYFpDk9IaphifOwKFOAbq7wtlXELMLRXA8SeQv9mFlN
l7xbghuV5FJi0DKcU86Mk15CJ1AX7ZpC0PsFgubgCHQu62pvfjw62ePl6q5M
tA1jj79BPXrrxMPd4rfoycXZ0XoOuiiiNfpCC1rnQL3HFKAlI6wKfRH6Q7b2
mmgczfaKta+dQAe+PsI7L0V/uj/wlT6PLnY+xgpRo1PlZWGUZfThoFuyrjU0
AT9WV6RFT/O9aHGbaAGt1sX1D/qFtZFGp0P/BaO4ekM=
       "]]},
     Annotation[#, "Charting`Private`Tag$2431#3"]& ]}, {}, {}},
  AspectRatio->NCache[GoldenRatio^(-1), 0.6180339887498948],
  Axes->{True, True},
  AxesLabel->{None, None},
  AxesOrigin->{0, 0},
  DisplayFunction->Identity,
  Frame->{{False, False}, {False, False}},
  FrameLabel->{{None, None}, {None, None}},
  FrameTicks->{{Automatic, Automatic}, {Automatic, Automatic}},
  GridLines->{None, None},
  GridLinesStyle->Directive[
    GrayLevel[0.5, 0.4]],
  ImagePadding->All,
  Method->{
   "DefaultBoundaryStyle" -> Automatic, "DefaultMeshStyle" -> 
    AbsolutePointSize[6], "ScalingFunctions" -> None, 
    "CoordinatesToolOptions" -> {"DisplayFunction" -> ({
        (Part[{{Identity, Identity}, {Identity, Identity}}, 1, 2][#]& )[
         Part[#, 1]], 
        (Part[{{Identity, Identity}, {Identity, Identity}}, 2, 2][#]& )[
         Part[#, 2]]}& ), "CopiedValueFunction" -> ({
        (Part[{{Identity, Identity}, {Identity, Identity}}, 1, 2][#]& )[
         Part[#, 1]], 
        (Part[{{Identity, Identity}, {Identity, Identity}}, 2, 2][#]& )[
         Part[#, 2]]}& )}},
  PlotRange->{{0., 0.9999999795918367}, {0, 1}},
  PlotRangeClipping->True,
  PlotRangePadding->{{
     Scaled[0.02], 
     Scaled[0.02]}, {0, 0}},
  Ticks->{Automatic, Automatic}]], "Output",
 CellChangeTimes->{{3.7911118721032076`*^9, 3.7911119299535165`*^9}, 
   3.7911120417219095`*^9, 3.8019137431621847`*^9}]
}, Open  ]]
}, Open  ]],

Cell[CellGroupData[{

Cell["Packaging the model in one function", "Section",
 CellChangeTimes->{{3.7886082420533304`*^9, 3.7886082469336095`*^9}}],

Cell["\<\
This function creates a population, runs the fitness assays and spits out the \
sex-specific variance of the assays ;)\
\>", "Text",
 CellChangeTimes->{{3.7886082562131405`*^9, 3.788608289637052*^9}}],

Cell[BoxData[{
 RowBox[{
  RowBox[{"popsize", "=", "1000"}], ";"}], "\[IndentingNewLine]", 
 RowBox[{
  RowBox[{"sdf", "=", 
   RowBox[{"1", "/", "10"}]}], ";"}], "\[IndentingNewLine]", 
 RowBox[{
  RowBox[{
   RowBox[{"sdm", "=", 
    RowBox[{"1", "/", "10"}]}], ";"}], 
  "\[IndentingNewLine]"}], "\[IndentingNewLine]", 
 RowBox[{
  RowBox[{"imf", "=", "0"}], ";"}], "\[IndentingNewLine]", 
 RowBox[{
  RowBox[{"mc", "=", 
   RowBox[{"1", "/", "100"}]}], ";"}], "\[IndentingNewLine]", 
 RowBox[{
  RowBox[{"gf", "=", "0"}], ";"}], "\[IndentingNewLine]", 
 RowBox[{
  RowBox[{"gm", "=", "2"}], ";"}]}], "Input",
 CellChangeTimes->{{3.788609008216152*^9, 3.788609066256472*^9}, {
   3.788609256911377*^9, 3.788609257422406*^9}, {3.7895493318468595`*^9, 
   3.78954934287049*^9}, 3.7898130294765015`*^9, {3.789813072587967*^9, 
   3.789813110628143*^9}, {3.7911121908584394`*^9, 3.7911122152748356`*^9}}],

Cell["\<\
This first function is only used to plot histograms of fitness distribution \
in the population.\
\>", "Text",
 CellChangeTimes->{{3.80206669248668*^9, 3.802066711524771*^9}, 
   3.8020667442761993`*^9}],

Cell[BoxData[
 RowBox[{
  RowBox[{"JohannaPop", "[", 
   RowBox[{
   "sdf_", ",", "sdm_", ",", "popsize_", ",", "imf_", ",", "mc_", ",", "gf_", 
    ",", "gm_"}], "]"}], ":=", 
  RowBox[{"(", "\[IndentingNewLine]", 
   RowBox[{
    RowBox[{"malecond", "=", 
     RowBox[{"RandomVariate", "[", 
      RowBox[{
       RowBox[{"NormalDistribution", "[", 
        RowBox[{"1", ",", "sdm"}], "]"}], ",", "popsize"}], "]"}]}], ";", 
    "\[IndentingNewLine]", 
    RowBox[{"femalecond", "=", 
     RowBox[{"RandomVariate", "[", 
      RowBox[{
       RowBox[{"NormalDistribution", "[", 
        RowBox[{"1", ",", "sdf"}], "]"}], ",", "popsize"}], "]"}]}], ";", 
    "\[IndentingNewLine]", 
    RowBox[{"Data", "=", 
     RowBox[{"Table", "[", 
      RowBox[{
       RowBox[{"{", 
        RowBox[{
         RowBox[{
          RowBox[{"fem1", "=", 
           RowBox[{"Femfit", "[", 
            RowBox[{
             RowBox[{"femalecond", "[", 
              RowBox[{"[", 
               RowBox[{
                RowBox[{"it", "*", "2"}], "-", "1"}], "]"}], "]"}], ",", 
             RowBox[{"femalecond", "[", 
              RowBox[{"[", 
               RowBox[{"it", "*", "2"}], "]"}], "]"}], ",", 
             RowBox[{"malecond", "[", 
              RowBox[{"[", 
               RowBox[{
                RowBox[{"it", "*", "2"}], "-", "1"}], "]"}], "]"}], ",", 
             RowBox[{"malecond", "[", 
              RowBox[{"[", 
               RowBox[{"it", "*", "2"}], "]"}], "]"}], ",", "imf", ",", "gf", 
             ",", "mc"}], "]"}]}], ";", "\[IndentingNewLine]", 
          RowBox[{"fem2", "=", 
           RowBox[{"Femfit", "[", 
            RowBox[{
             RowBox[{"femalecond", "[", 
              RowBox[{"[", 
               RowBox[{"it", "*", "2"}], "]"}], "]"}], ",", 
             RowBox[{"femalecond", "[", 
              RowBox[{"[", 
               RowBox[{
                RowBox[{"it", "*", "2"}], "-", "1"}], "]"}], "]"}], ",", 
             RowBox[{"malecond", "[", 
              RowBox[{"[", 
               RowBox[{
                RowBox[{"it", "*", "2"}], "-", "1"}], "]"}], "]"}], ",", 
             RowBox[{"malecond", "[", 
              RowBox[{"[", 
               RowBox[{"it", "*", "2"}], "]"}], "]"}], ",", "imf", ",", "gf", 
             ",", "mc"}], "]"}]}], ";", "fem1"}], ",", "fem2", ",", 
         RowBox[{"Malfit", "[", 
          RowBox[{
           RowBox[{"malecond", "[", 
            RowBox[{"[", 
             RowBox[{
              RowBox[{"it", "*", "2"}], "-", "1"}], "]"}], "]"}], ",", 
           RowBox[{"malecond", "[", 
            RowBox[{"[", 
             RowBox[{"it", "*", "2"}], "]"}], "]"}], ",", 
           RowBox[{"fem1", "+", "fem2"}], ",", "gm"}], "]"}], ",", 
         RowBox[{"Malfit", "[", 
          RowBox[{
           RowBox[{"malecond", "[", 
            RowBox[{"[", 
             RowBox[{"it", "*", "2"}], "]"}], "]"}], ",", 
           RowBox[{"malecond", "[", 
            RowBox[{"[", 
             RowBox[{
              RowBox[{"it", "*", "2"}], "-", "1"}], "]"}], "]"}], ",", 
           RowBox[{"fem1", "+", "fem2"}], ",", "gm"}], "]"}]}], "}"}], ",", 
       RowBox[{"{", 
        RowBox[{"it", ",", "1", ",", 
         RowBox[{
          RowBox[{"Length", "[", "femalecond", "]"}], "/", "2"}]}], "}"}]}], 
      "]"}]}], ";", "\[IndentingNewLine]", 
    RowBox[{"Females", "=", 
     RowBox[{
      RowBox[{"Union", "[", 
       RowBox[{
        RowBox[{
         RowBox[{"Transpose", "[", "Data", "]"}], "[", 
         RowBox[{"[", "1", "]"}], "]"}], ",", 
        RowBox[{
         RowBox[{"Transpose", "[", "Data", "]"}], "[", 
         RowBox[{"[", "2", "]"}], "]"}]}], "]"}], "/", 
      RowBox[{"Mean", "[", 
       RowBox[{"Union", "[", 
        RowBox[{
         RowBox[{
          RowBox[{"Transpose", "[", "Data", "]"}], "[", 
          RowBox[{"[", "1", "]"}], "]"}], ",", 
         RowBox[{
          RowBox[{"Transpose", "[", "Data", "]"}], "[", 
          RowBox[{"[", "2", "]"}], "]"}]}], "]"}], "]"}]}]}], ";", 
    "\[IndentingNewLine]", 
    RowBox[{"Males", "=", 
     RowBox[{
      RowBox[{"Union", "[", 
       RowBox[{
        RowBox[{
         RowBox[{"Transpose", "[", "Data", "]"}], "[", 
         RowBox[{"[", "3", "]"}], "]"}], ",", 
        RowBox[{
         RowBox[{"Transpose", "[", "Data", "]"}], "[", 
         RowBox[{"[", "4", "]"}], "]"}]}], "]"}], "/", 
      RowBox[{"Mean", "[", 
       RowBox[{"Union", "[", 
        RowBox[{
         RowBox[{
          RowBox[{"Transpose", "[", "Data", "]"}], "[", 
          RowBox[{"[", "3", "]"}], "]"}], ",", 
         RowBox[{
          RowBox[{"Transpose", "[", "Data", "]"}], "[", 
          RowBox[{"[", "4", "]"}], "]"}]}], "]"}], "]"}]}]}], ";", 
    "\[IndentingNewLine]", 
    RowBox[{"Return", "[", 
     RowBox[{"{", 
      RowBox[{"Females", ",", "Males"}], "}"}], "]"}]}], ")"}]}]], "Input",
 CellChangeTimes->{{3.791717429284361*^9, 3.791717451020604*^9}, 
   3.7917176224684105`*^9, {3.791717700356866*^9, 3.7917177016979427`*^9}, {
   3.7917178272341223`*^9, 3.791717903368477*^9}, {3.791718095120445*^9, 
   3.7917181629353237`*^9}}],

Cell["\<\
This second function is the main function used to calculate opportunity for \
selection and plot the main figures.\
\>", "Text",
 CellChangeTimes->{{3.8020667158332815`*^9, 3.802066741976349*^9}}],

Cell[BoxData[
 RowBox[{
  RowBox[{"Johanna", "[", 
   RowBox[{
   "sdf_", ",", "sdm_", ",", "popsize_", ",", "imf_", ",", "mc_", ",", "gf_", 
    ",", "gm_"}], "]"}], ":=", 
  RowBox[{"(", "\[IndentingNewLine]", 
   RowBox[{
    RowBox[{
     RowBox[{"malecond", "=", 
      RowBox[{"RandomVariate", "[", 
       RowBox[{
        RowBox[{"NormalDistribution", "[", 
         RowBox[{"1", ",", "sdm"}], "]"}], ",", "popsize"}], "]"}]}], ";", 
     "\[IndentingNewLine]", 
     RowBox[{"femalecond", "=", 
      RowBox[{"RandomVariate", "[", 
       RowBox[{
        RowBox[{"NormalDistribution", "[", 
         RowBox[{"1", ",", "sdf"}], "]"}], ",", "popsize"}], "]"}]}], ";", 
     "\[IndentingNewLine]", 
     RowBox[{"Data", "=", 
      RowBox[{"Table", "[", 
       RowBox[{
        RowBox[{"{", 
         RowBox[{
          RowBox[{
           RowBox[{"fem1", "=", 
            RowBox[{"Femfit", "[", 
             RowBox[{
              RowBox[{"femalecond", "[", 
               RowBox[{"[", 
                RowBox[{
                 RowBox[{"it", "*", "2"}], "-", "1"}], "]"}], "]"}], ",", 
              RowBox[{"femalecond", "[", 
               RowBox[{"[", 
                RowBox[{"it", "*", "2"}], "]"}], "]"}], ",", 
              RowBox[{"malecond", "[", 
               RowBox[{"[", 
                RowBox[{
                 RowBox[{"it", "*", "2"}], "-", "1"}], "]"}], "]"}], ",", 
              RowBox[{"malecond", "[", 
               RowBox[{"[", 
                RowBox[{"it", "*", "2"}], "]"}], "]"}], ",", "imf", ",", "gf",
               ",", "mc"}], "]"}]}], ";", "\[IndentingNewLine]", 
           RowBox[{"fem2", "=", 
            RowBox[{"Femfit", "[", 
             RowBox[{
              RowBox[{"femalecond", "[", 
               RowBox[{"[", 
                RowBox[{"it", "*", "2"}], "]"}], "]"}], ",", 
              RowBox[{"femalecond", "[", 
               RowBox[{"[", 
                RowBox[{
                 RowBox[{"it", "*", "2"}], "-", "1"}], "]"}], "]"}], ",", 
              RowBox[{"malecond", "[", 
               RowBox[{"[", 
                RowBox[{
                 RowBox[{"it", "*", "2"}], "-", "1"}], "]"}], "]"}], ",", 
              RowBox[{"malecond", "[", 
               RowBox[{"[", 
                RowBox[{"it", "*", "2"}], "]"}], "]"}], ",", "imf", ",", "gf",
               ",", "mc"}], "]"}]}], ";", "fem1"}], ",", "fem2", ",", 
          RowBox[{"Malfit", "[", 
           RowBox[{
            RowBox[{"malecond", "[", 
             RowBox[{"[", 
              RowBox[{
               RowBox[{"it", "*", "2"}], "-", "1"}], "]"}], "]"}], ",", 
            RowBox[{"malecond", "[", 
             RowBox[{"[", 
              RowBox[{"it", "*", "2"}], "]"}], "]"}], ",", 
            RowBox[{"fem1", "+", "fem2"}], ",", "gm"}], "]"}], ",", 
          RowBox[{"Malfit", "[", 
           RowBox[{
            RowBox[{"malecond", "[", 
             RowBox[{"[", 
              RowBox[{"it", "*", "2"}], "]"}], "]"}], ",", 
            RowBox[{"malecond", "[", 
             RowBox[{"[", 
              RowBox[{
               RowBox[{"it", "*", "2"}], "-", "1"}], "]"}], "]"}], ",", 
            RowBox[{"fem1", "+", "fem2"}], ",", "gm"}], "]"}]}], "}"}], ",", 
        RowBox[{"{", 
         RowBox[{"it", ",", "1", ",", 
          RowBox[{
           RowBox[{"Length", "[", "femalecond", "]"}], "/", "2"}]}], "}"}]}], 
       "]"}]}], ";"}], ";", "\[IndentingNewLine]", 
    RowBox[{"Varf", "=", 
     RowBox[{
      RowBox[{"Variance", "[", 
       RowBox[{"Join", "[", 
        RowBox[{
         RowBox[{"Table", "[", 
          RowBox[{
           RowBox[{
            RowBox[{"Data", "[", 
             RowBox[{"[", "\[ODoubleDot]", "]"}], "]"}], "[", 
            RowBox[{"[", "1", "]"}], "]"}], ",", 
           RowBox[{"{", 
            RowBox[{"\[ODoubleDot]", ",", "1", ",", 
             RowBox[{"Length", "[", "Data", "]"}]}], "}"}]}], "]"}], ",", 
         RowBox[{"Table", "[", 
          RowBox[{
           RowBox[{
            RowBox[{"Data", "[", 
             RowBox[{"[", "\[ODoubleDot]", "]"}], "]"}], "[", 
            RowBox[{"[", "2", "]"}], "]"}], ",", 
           RowBox[{"{", 
            RowBox[{"\[ODoubleDot]", ",", "1", ",", 
             RowBox[{"Length", "[", "Data", "]"}]}], "}"}]}], "]"}]}], "]"}], 
       "]"}], "/", 
      RowBox[{
       RowBox[{"Mean", "[", 
        RowBox[{"Join", "[", 
         RowBox[{
          RowBox[{"Table", "[", 
           RowBox[{
            RowBox[{
             RowBox[{"Data", "[", 
              RowBox[{"[", "\[ODoubleDot]", "]"}], "]"}], "[", 
             RowBox[{"[", "1", "]"}], "]"}], ",", 
            RowBox[{"{", 
             RowBox[{"\[ODoubleDot]", ",", "1", ",", 
              RowBox[{"Length", "[", "Data", "]"}]}], "}"}]}], "]"}], ",", 
          RowBox[{"Table", "[", 
           RowBox[{
            RowBox[{
             RowBox[{"Data", "[", 
              RowBox[{"[", "\[ODoubleDot]", "]"}], "]"}], "[", 
             RowBox[{"[", "2", "]"}], "]"}], ",", 
            RowBox[{"{", 
             RowBox[{"\[ODoubleDot]", ",", "1", ",", 
              RowBox[{"Length", "[", "Data", "]"}]}], "}"}]}], "]"}]}], "]"}],
         "]"}], "^", "2"}]}]}], ";", "\[IndentingNewLine]", 
    RowBox[{"Varm", "=", 
     RowBox[{
      RowBox[{"Variance", "[", 
       RowBox[{"Join", "[", 
        RowBox[{
         RowBox[{"Table", "[", 
          RowBox[{
           RowBox[{
            RowBox[{"Data", "[", 
             RowBox[{"[", "\[ODoubleDot]", "]"}], "]"}], "[", 
            RowBox[{"[", "3", "]"}], "]"}], ",", 
           RowBox[{"{", 
            RowBox[{"\[ODoubleDot]", ",", "1", ",", 
             RowBox[{"Length", "[", "Data", "]"}]}], "}"}]}], "]"}], ",", 
         RowBox[{"Table", "[", 
          RowBox[{
           RowBox[{
            RowBox[{"Data", "[", 
             RowBox[{"[", "\[ODoubleDot]", "]"}], "]"}], "[", 
            RowBox[{"[", "4", "]"}], "]"}], ",", 
           RowBox[{"{", 
            RowBox[{"\[ODoubleDot]", ",", "1", ",", 
             RowBox[{"Length", "[", "Data", "]"}]}], "}"}]}], "]"}]}], "]"}], 
       "]"}], "/", 
      RowBox[{
       RowBox[{"Mean", "[", 
        RowBox[{"Join", "[", 
         RowBox[{
          RowBox[{"Table", "[", 
           RowBox[{
            RowBox[{
             RowBox[{"Data", "[", 
              RowBox[{"[", "\[ODoubleDot]", "]"}], "]"}], "[", 
             RowBox[{"[", "3", "]"}], "]"}], ",", 
            RowBox[{"{", 
             RowBox[{"\[ODoubleDot]", ",", "1", ",", 
              RowBox[{"Length", "[", "Data", "]"}]}], "}"}]}], "]"}], ",", 
          RowBox[{"Table", "[", 
           RowBox[{
            RowBox[{
             RowBox[{"Data", "[", 
              RowBox[{"[", "\[ODoubleDot]", "]"}], "]"}], "[", 
             RowBox[{"[", "4", "]"}], "]"}], ",", 
            RowBox[{"{", 
             RowBox[{"\[ODoubleDot]", ",", "1", ",", 
              RowBox[{"Length", "[", "Data", "]"}]}], "}"}]}], "]"}]}], "]"}],
         "]"}], "^", "2"}]}]}], ";", "\[IndentingNewLine]", 
    RowBox[{"Return", "[", 
     RowBox[{"{", 
      RowBox[{"Varf", ",", "Varm"}], "}"}], "]"}]}], ")"}]}]], "Input",
 CellChangeTimes->{{3.788608294968357*^9, 3.788608312205343*^9}, {
  3.7886083563178663`*^9, 3.7886084192524652`*^9}, {3.788608540245386*^9, 
  3.788608634139756*^9}, {3.7886087476032457`*^9, 3.788608748292286*^9}, {
  3.788608913120713*^9, 3.7886089916492047`*^9}, {3.788609073450884*^9, 
  3.7886090910658913`*^9}, {3.7895493839828415`*^9, 3.7895494189358406`*^9}, {
  3.7916241738244543`*^9, 3.791624188599299*^9}}]
}, Open  ]],

Cell[CellGroupData[{

Cell["Results", "Section",
 CellChangeTimes->{{3.7886094634931927`*^9, 3.7886094657653227`*^9}, 
   3.8020667522299337`*^9}],

Cell[CellGroupData[{

Cell["\<\
1. Classical sexual selection. No female competition. Male don\
\[CloseCurlyQuote]t contribute to fecundity.\
\>", "Subsection",
 CellChangeTimes->{{3.7886096697709913`*^9, 3.7886096732351894`*^9}, {
  3.788615767552764*^9, 3.788615794248291*^9}}],

Cell[TextData[{
 StyleBox["1st set of assumptions:",
  FontWeight->"Bold"],
 "\n- males contribute little to fecundity. \n-There is no interaction \
between male condition and female fitness (no harm, no nuptial gifts).\n\
-Competition in males not in females.\n",
 StyleBox["Question: how does sex specific change in variance in condition \
affects the opp. for selection?",
  FontWeight->"Bold"]
}], "Text",
 CellChangeTimes->{{3.7886094828603*^9, 3.7886096067003837`*^9}, {
  3.7886098183864913`*^9, 3.788609829482126*^9}, {3.7911123271372337`*^9, 
  3.7911123276182613`*^9}}],

Cell[BoxData[{
 RowBox[{
  RowBox[{"popsize", "=", "1000"}], ";"}], "\[IndentingNewLine]", 
 RowBox[{
  RowBox[{"imf", "=", "0"}], ";"}], "\[IndentingNewLine]", 
 RowBox[{
  RowBox[{"mc", "=", 
   RowBox[{"1", "/", "100"}]}], ";"}], "\[IndentingNewLine]", 
 RowBox[{
  RowBox[{"gf", "=", "0"}], ";"}], "\[IndentingNewLine]", 
 RowBox[{
  RowBox[{"gm", "=", "2"}], ";"}]}], "Input",
 CellChangeTimes->{{3.788611976588934*^9, 3.788611993100878*^9}, {
   3.788612822743331*^9, 3.788612851204959*^9}, 3.7886128962385345`*^9, {
   3.789813126354042*^9, 3.7898131308673005`*^9}, 3.7898139132950525`*^9, {
   3.791112316033599*^9, 3.7911123164816246`*^9}}],

Cell["\<\
First let\[CloseCurlyQuote]s show how male and female distribution translates \
into fitness distribution. This will be used for Box 1 in the manuscript.\
\>", "Text",
 CellChangeTimes->{{3.7917182233017764`*^9, 3.791718244805006*^9}, {
  3.8020666610507298`*^9, 3.8020666714648843`*^9}}],

Cell[BoxData[
 RowBox[{
  RowBox[{"popsize", "=", "20000"}], ";"}]], "Input",
 CellChangeTimes->{{3.7917191277455077`*^9, 3.7917191309746923`*^9}, {
  3.7917839572865453`*^9, 3.7917839586466227`*^9}, {3.7917840614315023`*^9, 
  3.791784062468561*^9}}],

Cell[CellGroupData[{

Cell[BoxData[
 RowBox[{"TableForm", "[", "\[IndentingNewLine]", 
  RowBox[{"{", 
   RowBox[{
    RowBox[{"Histogram", "[", 
     RowBox[{
      RowBox[{"{", 
       RowBox[{
        RowBox[{"RandomVariate", "[", 
         RowBox[{
          RowBox[{"NormalDistribution", "[", 
           RowBox[{"1", ",", "0.1"}], "]"}], ",", "popsize"}], "]"}], ",", 
        RowBox[{"RandomVariate", "[", 
         RowBox[{
          RowBox[{"NormalDistribution", "[", 
           RowBox[{"1", ",", "0.1"}], "]"}], ",", "popsize"}], "]"}]}], "}"}],
       ",", 
      RowBox[{"{", "0.05", "}"}], ",", 
      RowBox[{"ImageSize", "\[Rule]", "250"}], ",", 
      RowBox[{"AspectRatio", "\[Rule]", "1"}], ",", 
      RowBox[{"Frame", "\[Rule]", "True"}], ",", 
      RowBox[{"FrameLabel", "\[Rule]", 
       RowBox[{"{", 
        RowBox[{"\"\<Condition\>\"", ",", "\"\<Individuals\>\""}], "}"}]}], 
      ",", 
      RowBox[{"ChartStyle", "\[Rule]", 
       RowBox[{"{", 
        RowBox[{
         RowBox[{"Directive", "[", 
          RowBox[{
           RowBox[{"EdgeForm", "[", 
            RowBox[{"{", 
             RowBox[{"Thick", ",", "Blue"}], "}"}], "]"}], ",", 
           RowBox[{"FaceForm", "[", 
            RowBox[{"{", 
             RowBox[{"Blue", ",", 
              RowBox[{"Opacity", "[", "0.15", "]"}]}], "}"}], "]"}]}], "]"}], 
         ",", 
         RowBox[{"Directive", "[", 
          RowBox[{
           RowBox[{"EdgeForm", "[", 
            RowBox[{"{", 
             RowBox[{"Thick", ",", "Orange"}], "}"}], "]"}], ",", 
           RowBox[{"FaceForm", "[", 
            RowBox[{"{", 
             RowBox[{"Orange", ",", 
              RowBox[{"Opacity", "[", "0.15", "]"}]}], "}"}], "]"}]}], 
          "]"}]}], "}"}]}], ",", 
      RowBox[{"BaseStyle", "\[Rule]", 
       RowBox[{"{", 
        RowBox[{
         RowBox[{"FaceForm", "[", "None", "]"}], ",", 
         RowBox[{"FontSize", "\[Rule]", "12"}]}], "}"}]}], ",", 
      RowBox[{"PlotRange", "\[Rule]", 
       RowBox[{"{", 
        RowBox[{
         RowBox[{"{", 
          RowBox[{"0.3", ",", "1.7"}], "}"}], ",", 
         RowBox[{"{", 
          RowBox[{"0", ",", "4000"}], "}"}]}], "}"}]}]}], "]"}], ",", 
    "\[IndentingNewLine]", 
    RowBox[{"Histogram", "[", 
     RowBox[{
      RowBox[{"{", 
       RowBox[{
        RowBox[{"RandomVariate", "[", 
         RowBox[{
          RowBox[{"NormalDistribution", "[", 
           RowBox[{"1", ",", "0.2"}], "]"}], ",", "popsize"}], "]"}], ",", 
        RowBox[{"RandomVariate", "[", 
         RowBox[{
          RowBox[{"NormalDistribution", "[", 
           RowBox[{"1", ",", "0.1"}], "]"}], ",", "popsize"}], "]"}]}], "}"}],
       ",", 
      RowBox[{"{", "0.05", "}"}], ",", 
      RowBox[{"ImageSize", "\[Rule]", "250"}], ",", 
      RowBox[{"AspectRatio", "\[Rule]", "1"}], ",", 
      RowBox[{"Frame", "\[Rule]", "True"}], ",", 
      RowBox[{"FrameLabel", "\[Rule]", 
       RowBox[{"{", 
        RowBox[{"\"\<Condition\>\"", ",", "\"\<Individuals\>\""}], "}"}]}], 
      ",", 
      RowBox[{"ChartStyle", "\[Rule]", 
       RowBox[{"{", 
        RowBox[{
         RowBox[{"Directive", "[", 
          RowBox[{
           RowBox[{"EdgeForm", "[", 
            RowBox[{"{", 
             RowBox[{"Thick", ",", "Blue"}], "}"}], "]"}], ",", 
           RowBox[{"FaceForm", "[", 
            RowBox[{"{", 
             RowBox[{"Blue", ",", 
              RowBox[{"Opacity", "[", "0.15", "]"}]}], "}"}], "]"}]}], "]"}], 
         ",", 
         RowBox[{"Directive", "[", 
          RowBox[{
           RowBox[{"EdgeForm", "[", 
            RowBox[{"{", 
             RowBox[{"Thick", ",", "Orange"}], "}"}], "]"}], ",", 
           RowBox[{"FaceForm", "[", 
            RowBox[{"{", 
             RowBox[{"Orange", ",", 
              RowBox[{"Opacity", "[", "0.15", "]"}]}], "}"}], "]"}]}], 
          "]"}]}], "}"}]}], ",", 
      RowBox[{"BaseStyle", "\[Rule]", 
       RowBox[{"{", 
        RowBox[{
         RowBox[{"FaceForm", "[", "None", "]"}], ",", 
         RowBox[{"FontSize", "\[Rule]", "12"}]}], "}"}]}], ",", 
      RowBox[{"PlotRange", "\[Rule]", 
       RowBox[{"{", 
        RowBox[{
         RowBox[{"{", 
          RowBox[{"0.3", ",", "1.7"}], "}"}], ",", 
         RowBox[{"{", 
          RowBox[{"0", ",", "4000"}], "}"}]}], "}"}]}]}], "]"}], ",", 
    "\[IndentingNewLine]", 
    RowBox[{"Histogram", "[", 
     RowBox[{
      RowBox[{"{", 
       RowBox[{
        RowBox[{"RandomVariate", "[", 
         RowBox[{
          RowBox[{"NormalDistribution", "[", 
           RowBox[{"1", ",", "0.1"}], "]"}], ",", "popsize"}], "]"}], ",", 
        RowBox[{"RandomVariate", "[", 
         RowBox[{
          RowBox[{"NormalDistribution", "[", 
           RowBox[{"1", ",", "0.2"}], "]"}], ",", "popsize"}], "]"}]}], "}"}],
       ",", 
      RowBox[{"{", "0.05", "}"}], ",", 
      RowBox[{"ImageSize", "\[Rule]", "250"}], ",", 
      RowBox[{"AspectRatio", "\[Rule]", "1"}], ",", 
      RowBox[{"Frame", "\[Rule]", "True"}], ",", 
      RowBox[{"FrameLabel", "\[Rule]", 
       RowBox[{"{", 
        RowBox[{"\"\<Condition\>\"", ",", "\"\<Individuals\>\""}], "}"}]}], 
      ",", 
      RowBox[{"ChartStyle", "\[Rule]", 
       RowBox[{"{", 
        RowBox[{
         RowBox[{"Directive", "[", 
          RowBox[{
           RowBox[{"EdgeForm", "[", 
            RowBox[{"{", 
             RowBox[{"Thick", ",", "Blue"}], "}"}], "]"}], ",", 
           RowBox[{"FaceForm", "[", 
            RowBox[{"{", 
             RowBox[{"Blue", ",", 
              RowBox[{"Opacity", "[", "0.15", "]"}]}], "}"}], "]"}]}], "]"}], 
         ",", 
         RowBox[{"Directive", "[", 
          RowBox[{
           RowBox[{"EdgeForm", "[", 
            RowBox[{"{", 
             RowBox[{"Thick", ",", "Orange"}], "}"}], "]"}], ",", 
           RowBox[{"FaceForm", "[", 
            RowBox[{"{", 
             RowBox[{"Orange", ",", 
              RowBox[{"Opacity", "[", "0.15", "]"}]}], "}"}], "]"}]}], 
          "]"}]}], "}"}]}], ",", 
      RowBox[{"BaseStyle", "\[Rule]", 
       RowBox[{"{", 
        RowBox[{
         RowBox[{"FaceForm", "[", "None", "]"}], ",", 
         RowBox[{"FontSize", "\[Rule]", "12"}]}], "}"}]}], ",", 
      RowBox[{"PlotRange", "\[Rule]", 
       RowBox[{"{", 
        RowBox[{
         RowBox[{"{", 
          RowBox[{"0.3", ",", "1.7"}], "}"}], ",", 
         RowBox[{"{", 
          RowBox[{"0", ",", "4000"}], "}"}]}], "}"}]}]}], "]"}]}], 
   "\[IndentingNewLine]", "}"}], "]"}]], "Input",
 CellChangeTimes->{{3.791718332941047*^9, 3.791718333526081*^9}, {
   3.7917184347188687`*^9, 3.7917185258210793`*^9}, {3.7917186488451157`*^9, 
   3.7917186566205606`*^9}, {3.791718747996787*^9, 3.791718783555821*^9}, {
   3.7917188202769213`*^9, 3.7917188784842505`*^9}, {3.7917190747494764`*^9, 
   3.7917191577302227`*^9}, {3.7917192166105905`*^9, 
   3.7917192220499015`*^9}, {3.79171928199333*^9, 3.791719313761147*^9}, {
   3.79171934632901*^9, 3.7917194486018596`*^9}, {3.7917195033849926`*^9, 
   3.791719554021889*^9}, {3.791719587464802*^9, 3.7917195966153255`*^9}, {
   3.7917196311543007`*^9, 3.7917196349125156`*^9}, {3.791783568125286*^9, 
   3.7917835814680495`*^9}, {3.7917836201732635`*^9, 3.7917836224833956`*^9}, 
   3.7917836635497446`*^9, {3.791783735988888*^9, 3.7917837674106846`*^9}, {
   3.791783889731681*^9, 3.7917839413826356`*^9}, {3.7917839753385773`*^9, 
   3.791783997481844*^9}, {3.791784069777979*^9, 3.7917841220019665`*^9}, {
   3.7917843071285553`*^9, 3.7917845675074477`*^9}}],

Cell[BoxData[
 TagBox[
  TagBox[GridBox[{
     {
      GraphicsBox[{
        {RGBColor[0.987148, 0.8073604000000001, 0.49470040000000004`], 
         EdgeForm[{Opacity[0.567], Thickness[Small]}], {{}, 
          {RGBColor[0.97858, 0.678934, 0.157834], Opacity[0.5], EdgeForm[{
           RGBColor[0, 0, 1], Opacity[0.567], Thickness[Large]}], FaceForm[{
           RGBColor[0, 0, 1], Opacity[0.15]}], 
           TagBox[
            TooltipBox[
             TagBox[
              DynamicBox[{
                FEPrivate`If[
                 CurrentValue["MouseOver"], 
                 EdgeForm[{
                   GrayLevel[0.5], 
                   AbsoluteThickness[1.5], 
                   Opacity[0.66]}], {}, {}], 
                
                RectangleBox[{0.6000000000000001, 0.}, {0.65, 5}, 
                 "RoundingRadius" -> 0]},
               
               ImageSizeCache->{{69.70794642857143, 75.991875}, {
                52.79222851562499, 54.39999999999999}}],
              StatusArea[#, 5]& ,
              TagBoxNote->"5"],
             StyleBox["5", {}, StripOnInput -> False]],
            Annotation[#, 
             Style[5, {}], "Tooltip"]& ], 
           TagBox[
            TooltipBox[
             TagBox[
              DynamicBox[{
                FEPrivate`If[
                 CurrentValue["MouseOver"], 
                 EdgeForm[{
                   GrayLevel[0.5], 
                   AbsoluteThickness[1.5], 
                   Opacity[0.66]}], {}, {}], 
                
                RectangleBox[{0.65, 0.}, {0.7000000000000001, 25}, 
                 "RoundingRadius" -> 0]},
               
               ImageSizeCache->{{74.551875, 80.83580357142857}, {
                52.121142578124996`, 54.39999999999999}}],
              StatusArea[#, 25]& ,
              TagBoxNote->"25"],
             StyleBox["25", {}, StripOnInput -> False]],
            Annotation[#, 
             Style[25, {}], "Tooltip"]& ], 
           TagBox[
            TooltipBox[
             TagBox[
              DynamicBox[{
                FEPrivate`If[
                 CurrentValue["MouseOver"], 
                 EdgeForm[{
                   GrayLevel[0.5], 
                   AbsoluteThickness[1.5], 
                   Opacity[0.66]}], {}, {}], 
                
                RectangleBox[{0.7000000000000001, 0.}, {0.75, 98}, 
                 "RoundingRadius" -> 0]},
               
               ImageSizeCache->{{79.39580357142857, 85.67973214285713}, {
                49.671678906249994`, 54.39999999999999}}],
              StatusArea[#, 98]& ,
              TagBoxNote->"98"],
             StyleBox["98", {}, StripOnInput -> False]],
            Annotation[#, 
             Style[98, {}], "Tooltip"]& ], 
           TagBox[
            TooltipBox[
             TagBox[
              DynamicBox[{
                FEPrivate`If[
                 CurrentValue["MouseOver"], 
                 EdgeForm[{
                   GrayLevel[0.5], 
                   AbsoluteThickness[1.5], 
                   Opacity[0.66]}], {}, {}], 
                RectangleBox[{0.75, 0.}, {0.8, 336}, "RoundingRadius" -> 0]},
               
               ImageSizeCache->{{84.23973214285714, 90.52366071428571}, {
                41.68575625, 54.39999999999999}}],
              StatusArea[#, 336]& ,
              TagBoxNote->"336"],
             StyleBox["336", {}, StripOnInput -> False]],
            Annotation[#, 
             Style[336, {}], "Tooltip"]& ], 
           TagBox[
            TooltipBox[
             TagBox[
              DynamicBox[{
                FEPrivate`If[
                 CurrentValue["MouseOver"], 
                 EdgeForm[{
                   GrayLevel[0.5], 
                   AbsoluteThickness[1.5], 
                   Opacity[0.66]}], {}, {}], 
                
                RectangleBox[{0.8, 0.}, {0.8500000000000001, 882}, 
                 "RoundingRadius" -> 0]},
               ImageSizeCache->{{89.08366071428571, 95.36758928571429}, {
                23.365110156249997`, 54.39999999999999}}],
              StatusArea[#, 882]& ,
              TagBoxNote->"882"],
             StyleBox["882", {}, StripOnInput -> False]],
            Annotation[#, 
             Style[882, {}], "Tooltip"]& ], 
           TagBox[
            TooltipBox[
             TagBox[
              DynamicBox[{
                FEPrivate`If[
                 CurrentValue["MouseOver"], 
                 EdgeForm[{
                   GrayLevel[0.5], 
                   AbsoluteThickness[1.5], 
                   Opacity[0.66]}], {}, {}], 
                
                RectangleBox[{0.8500000000000001, 0.}, {
                 0.9000000000000001, 1936}, "RoundingRadius" -> 0]},
               
               ImageSizeCache->{{93.92758928571429, 
                100.21151785714287`}, {-12.00111874999999, 
                54.39999999999999}}],
              StatusArea[#, 1936]& ,
              TagBoxNote->"1936"],
             StyleBox["1936", {}, StripOnInput -> False]],
            Annotation[#, 
             Style[1936, {}], "Tooltip"]& ], 
           TagBox[
            TooltipBox[
             TagBox[
              DynamicBox[{
                FEPrivate`If[
                 CurrentValue["MouseOver"], 
                 EdgeForm[{
                   GrayLevel[0.5], 
                   AbsoluteThickness[1.5], 
                   Opacity[0.66]}], {}, {}], 
                
                RectangleBox[{0.9000000000000001, 0.}, {
                 0.9500000000000001, 2880}, "RoundingRadius" -> 0]},
               
               ImageSizeCache->{{98.77151785714287, 
                105.05544642857143`}, {-43.67637499999999, 
                54.39999999999999}}],
              StatusArea[#, 2880]& ,
              TagBoxNote->"2880"],
             StyleBox["2880", {}, StripOnInput -> False]],
            Annotation[#, 
             Style[2880, {}], "Tooltip"]& ], 
           TagBox[
            TooltipBox[
             TagBox[
              DynamicBox[{
                FEPrivate`If[
                 CurrentValue["MouseOver"], 
                 EdgeForm[{
                   GrayLevel[0.5], 
                   AbsoluteThickness[1.5], 
                   Opacity[0.66]}], {}, {}], 
                
                RectangleBox[{0.9500000000000001, 0.}, {1., 3974}, 
                 "RoundingRadius" -> 0]},
               
               ImageSizeCache->{{103.61544642857143`, 
                109.89937499999999`}, {-80.38477578124999, 
                54.39999999999999}}],
              StatusArea[#, 3974]& ,
              TagBoxNote->"3974"],
             StyleBox["3974", {}, StripOnInput -> False]],
            Annotation[#, 
             Style[3974, {}], "Tooltip"]& ], 
           TagBox[
            TooltipBox[
             TagBox[
              DynamicBox[{
                FEPrivate`If[
                 CurrentValue["MouseOver"], 
                 EdgeForm[{
                   GrayLevel[0.5], 
                   AbsoluteThickness[1.5], 
                   Opacity[0.66]}], {}, {}], 
                RectangleBox[{1., 0.}, {1.05, 3747}, "RoundingRadius" -> 0]},
               
               ImageSizeCache->{{108.459375, 
                114.74330357142857`}, {-72.76795039062497, 
                54.39999999999999}}],
              StatusArea[#, 3747]& ,
              TagBoxNote->"3747"],
             StyleBox["3747", {}, StripOnInput -> False]],
            Annotation[#, 
             Style[3747, {}], "Tooltip"]& ], 
           TagBox[
            TooltipBox[
             TagBox[
              DynamicBox[{
                FEPrivate`If[
                 CurrentValue["MouseOver"], 
                 EdgeForm[{
                   GrayLevel[0.5], 
                   AbsoluteThickness[1.5], 
                   Opacity[0.66]}], {}, {}], 
                RectangleBox[{1.05, 0.}, {1.1, 3007}, "RoundingRadius" -> 0]},
               ImageSizeCache->{{113.30330357142857`, 
                119.58723214285715`}, {-47.93777070312498, 
                54.39999999999999}}],
              StatusArea[#, 3007]& ,
              TagBoxNote->"3007"],
             StyleBox["3007", {}, StripOnInput -> False]],
            Annotation[#, 
             Style[3007, {}], "Tooltip"]& ], 
           TagBox[
            TooltipBox[
             TagBox[
              DynamicBox[{
                FEPrivate`If[
                 CurrentValue["MouseOver"], 
                 EdgeForm[{
                   GrayLevel[0.5], 
                   AbsoluteThickness[1.5], 
                   Opacity[0.66]}], {}, {}], 
                
                RectangleBox[{1.1, 0.}, {1.1500000000000001`, 1811}, 
                 "RoundingRadius" -> 0]},
               
               ImageSizeCache->{{118.14723214285715`, 
                124.43116071428572`}, {-7.806831640624992, 
                54.39999999999999}}],
              StatusArea[#, 1811]& ,
              TagBoxNote->"1811"],
             StyleBox["1811", {}, StripOnInput -> False]],
            Annotation[#, 
             Style[1811, {}], "Tooltip"]& ], 
           TagBox[
            TooltipBox[
             TagBox[
              DynamicBox[{
                FEPrivate`If[
                 CurrentValue["MouseOver"], 
                 EdgeForm[{
                   GrayLevel[0.5], 
                   AbsoluteThickness[1.5], 
                   Opacity[0.66]}], {}, {}], 
                
                RectangleBox[{1.1500000000000001`, 0.}, {
                 1.2000000000000002`, 897}, "RoundingRadius" -> 0]},
               
               ImageSizeCache->{{122.99116071428573`, 129.2750892857143}, {
                22.861795703124997`, 54.39999999999999}}],
              StatusArea[#, 897]& ,
              TagBoxNote->"897"],
             StyleBox["897", {}, StripOnInput -> False]],
            Annotation[#, 
             Style[897, {}], "Tooltip"]& ], 
           TagBox[
            TooltipBox[
             TagBox[
              DynamicBox[{
                FEPrivate`If[
                 CurrentValue["MouseOver"], 
                 EdgeForm[{
                   GrayLevel[0.5], 
                   AbsoluteThickness[1.5], 
                   Opacity[0.66]}], {}, {}], 
                
                RectangleBox[{1.2000000000000002`, 0.}, {1.25, 278}, 
                 "RoundingRadius" -> 0]},
               
               ImageSizeCache->{{127.8350892857143, 134.11901785714284`}, {
                43.63190546874999, 54.39999999999999}}],
              StatusArea[#, 278]& ,
              TagBoxNote->"278"],
             StyleBox["278", {}, StripOnInput -> False]],
            Annotation[#, 
             Style[278, {}], "Tooltip"]& ], 
           TagBox[
            TooltipBox[
             TagBox[
              DynamicBox[{
                FEPrivate`If[
                 CurrentValue["MouseOver"], 
                 EdgeForm[{
                   GrayLevel[0.5], 
                   AbsoluteThickness[1.5], 
                   Opacity[0.66]}], {}, {}], 
                RectangleBox[{1.25, 0.}, {1.3, 103}, "RoundingRadius" -> 0]},
               
               ImageSizeCache->{{132.67901785714284`, 138.96294642857143`}, {
                49.50390742187499, 54.39999999999999}}],
              StatusArea[#, 103]& ,
              TagBoxNote->"103"],
             StyleBox["103", {}, StripOnInput -> False]],
            Annotation[#, 
             Style[103, {}], "Tooltip"]& ], 
           TagBox[
            TooltipBox[
             TagBox[
              DynamicBox[{
                FEPrivate`If[
                 CurrentValue["MouseOver"], 
                 EdgeForm[{
                   GrayLevel[0.5], 
                   AbsoluteThickness[1.5], 
                   Opacity[0.66]}], {}, {}], 
                RectangleBox[{1.3, 0.}, {1.35, 19}, "RoundingRadius" -> 0]},
               ImageSizeCache->{{137.52294642857143`, 143.80687500000002`}, {
                52.322468359374994`, 54.39999999999999}}],
              StatusArea[#, 19]& ,
              TagBoxNote->"19"],
             StyleBox["19", {}, StripOnInput -> False]],
            Annotation[#, 
             Style[19, {}], "Tooltip"]& ], 
           TagBox[
            TooltipBox[
             TagBox[
              DynamicBox[{
                FEPrivate`If[
                 CurrentValue["MouseOver"], 
                 EdgeForm[{
                   GrayLevel[0.5], 
                   AbsoluteThickness[1.5], 
                   Opacity[0.66]}], {}, {}], 
                
                RectangleBox[{1.35, 0.}, {1.4000000000000001`, 2}, 
                 "RoundingRadius" -> 0]},
               
               ImageSizeCache->{{142.36687500000002`, 148.65080357142855`}, {
                52.892891406249994`, 54.39999999999999}}],
              StatusArea[#, 2]& ,
              TagBoxNote->"2"],
             StyleBox["2", {}, StripOnInput -> False]],
            Annotation[#, 
             Style[2, {}], "Tooltip"]& ]}, {}, {}}, {{}, 
          {RGBColor[0.368417, 0.506779, 0.709798], Opacity[0.5], EdgeForm[{
           RGBColor[1, 0.5, 0], Opacity[0.567], Thickness[Large]}], FaceForm[{
           RGBColor[1, 0.5, 0], Opacity[0.15]}], 
           TagBox[
            TooltipBox[
             TagBox[
              DynamicBox[{
                FEPrivate`If[
                 CurrentValue["MouseOver"], 
                 EdgeForm[{
                   GrayLevel[0.5], 
                   AbsoluteThickness[1.5], 
                   Opacity[0.66]}], {}, {}], 
                
                RectangleBox[{0.55, 0.}, {0.6000000000000001, 1}, 
                 "RoundingRadius" -> 0]},
               
               ImageSizeCache->{{64.86401785714287, 71.14794642857143}, {
                52.92644570312499, 54.39999999999999}}],
              StatusArea[#, 1]& ,
              TagBoxNote->"1"],
             StyleBox["1", {}, StripOnInput -> False]],
            Annotation[#, 
             Style[1, {}], "Tooltip"]& ], 
           TagBox[
            TooltipBox[
             TagBox[
              DynamicBox[{
                FEPrivate`If[
                 CurrentValue["MouseOver"], 
                 EdgeForm[{
                   GrayLevel[0.5], 
                   AbsoluteThickness[1.5], 
                   Opacity[0.66]}], {}, {}], 
                
                RectangleBox[{0.6000000000000001, 0.}, {0.65, 8}, 
                 "RoundingRadius" -> 0]},
               
               ImageSizeCache->{{69.70794642857143, 75.991875}, {
                52.691565624999996`, 54.39999999999999}}],
              StatusArea[#, 8]& ,
              TagBoxNote->"8"],
             StyleBox["8", {}, StripOnInput -> False]],
            Annotation[#, 
             Style[8, {}], "Tooltip"]& ], 
           TagBox[
            TooltipBox[
             TagBox[
              DynamicBox[{
                FEPrivate`If[
                 CurrentValue["MouseOver"], 
                 EdgeForm[{
                   GrayLevel[0.5], 
                   AbsoluteThickness[1.5], 
                   Opacity[0.66]}], {}, {}], 
                
                RectangleBox[{0.65, 0.}, {0.7000000000000001, 21}, 
                 "RoundingRadius" -> 0]},
               
               ImageSizeCache->{{74.551875, 80.83580357142857}, {
                52.255359765624995`, 54.39999999999999}}],
              StatusArea[#, 21]& ,
              TagBoxNote->"21"],
             StyleBox["21", {}, StripOnInput -> False]],
            Annotation[#, 
             Style[21, {}], "Tooltip"]& ], 
           TagBox[
            TooltipBox[
             TagBox[
              DynamicBox[{
                FEPrivate`If[
                 CurrentValue["MouseOver"], 
                 EdgeForm[{
                   GrayLevel[0.5], 
                   AbsoluteThickness[1.5], 
                   Opacity[0.66]}], {}, {}], 
                
                RectangleBox[{0.7000000000000001, 0.}, {0.75, 96}, 
                 "RoundingRadius" -> 0]},
               
               ImageSizeCache->{{79.39580357142857, 85.67973214285713}, {
                49.738787499999994`, 54.39999999999999}}],
              StatusArea[#, 96]& ,
              TagBoxNote->"96"],
             StyleBox["96", {}, StripOnInput -> False]],
            Annotation[#, 
             Style[96, {}], "Tooltip"]& ], 
           TagBox[
            TooltipBox[
             TagBox[
              DynamicBox[{
                FEPrivate`If[
                 CurrentValue["MouseOver"], 
                 EdgeForm[{
                   GrayLevel[0.5], 
                   AbsoluteThickness[1.5], 
                   Opacity[0.66]}], {}, {}], 
                RectangleBox[{0.75, 0.}, {0.8, 321}, "RoundingRadius" -> 0]},
               
               ImageSizeCache->{{84.23973214285714, 90.52366071428571}, {
                42.189070703125, 54.39999999999999}}],
              StatusArea[#, 321]& ,
              TagBoxNote->"321"],
             StyleBox["321", {}, StripOnInput -> False]],
            Annotation[#, 
             Style[321, {}], "Tooltip"]& ], 
           TagBox[
            TooltipBox[
             TagBox[
              DynamicBox[{
                FEPrivate`If[
                 CurrentValue["MouseOver"], 
                 EdgeForm[{
                   GrayLevel[0.5], 
                   AbsoluteThickness[1.5], 
                   Opacity[0.66]}], {}, {}], 
                
                RectangleBox[{0.8, 0.}, {0.8500000000000001, 942}, 
                 "RoundingRadius" -> 0]},
               
               ImageSizeCache->{{89.08366071428571, 95.36758928571429}, {
                21.351852343749997`, 54.39999999999999}}],
              StatusArea[#, 942]& ,
              TagBoxNote->"942"],
             StyleBox["942", {}, StripOnInput -> False]],
            Annotation[#, 
             Style[942, {}], "Tooltip"]& ], 
           TagBox[
            TooltipBox[
             TagBox[
              DynamicBox[{
                FEPrivate`If[
                 CurrentValue["MouseOver"], 
                 EdgeForm[{
                   GrayLevel[0.5], 
                   AbsoluteThickness[1.5], 
                   Opacity[0.66]}], {}, {}], 
                
                RectangleBox[{0.8500000000000001, 0.}, {
                 0.9000000000000001, 1808}, "RoundingRadius" -> 0]},
               
               ImageSizeCache->{{93.92758928571429, 
                100.21151785714287`}, {-7.706168749999996, 
                54.39999999999999}}],
              StatusArea[#, 1808]& ,
              TagBoxNote->"1808"],
             StyleBox["1808", {}, StripOnInput -> False]],
            Annotation[#, 
             Style[1808, {}], "Tooltip"]& ], 
           TagBox[
            TooltipBox[
             TagBox[
              DynamicBox[{
                FEPrivate`If[
                 CurrentValue["MouseOver"], 
                 EdgeForm[{
                   GrayLevel[0.5], 
                   AbsoluteThickness[1.5], 
                   Opacity[0.66]}], {}, {}], 
                
                RectangleBox[{0.9000000000000001, 0.}, {
                 0.9500000000000001, 2983}, "RoundingRadius" -> 0]},
               
               ImageSizeCache->{{98.77151785714287, 
                105.05544642857143`}, {-47.13246757812499, 
                54.39999999999999}}],
              StatusArea[#, 2983]& ,
              TagBoxNote->"2983"],
             StyleBox["2983", {}, StripOnInput -> False]],
            Annotation[#, 
             Style[2983, {}], "Tooltip"]& ], 
           TagBox[
            TooltipBox[
             TagBox[
              DynamicBox[{
                FEPrivate`If[
                 CurrentValue["MouseOver"], 
                 EdgeForm[{
                   GrayLevel[0.5], 
                   AbsoluteThickness[1.5], 
                   Opacity[0.66]}], {}, {}], 
                
                RectangleBox[{0.9500000000000001, 0.}, {1., 3769}, 
                 "RoundingRadius" -> 0]},
               
               ImageSizeCache->{{103.61544642857143`, 
                109.89937499999999`}, {-73.50614492187498, 
                54.39999999999999}}],
              StatusArea[#, 3769]& ,
              TagBoxNote->"3769"],
             StyleBox["3769", {}, StripOnInput -> False]],
            Annotation[#, 
             Style[3769, {}], "Tooltip"]& ], 
           TagBox[
            TooltipBox[
             TagBox[
              DynamicBox[{
                FEPrivate`If[
                 CurrentValue["MouseOver"], 
                 EdgeForm[{
                   GrayLevel[0.5], 
                   AbsoluteThickness[1.5], 
                   Opacity[0.66]}], {}, {}], 
                RectangleBox[{1., 0.}, {1.05, 3858}, "RoundingRadius" -> 0]},
               
               ImageSizeCache->{{108.459375, 
                114.74330357142857`}, {-76.49247734374997, 
                54.39999999999999}}],
              StatusArea[#, 3858]& ,
              TagBoxNote->"3858"],
             StyleBox["3858", {}, StripOnInput -> False]],
            Annotation[#, 
             Style[3858, {}], "Tooltip"]& ], 
           TagBox[
            TooltipBox[
             TagBox[
              DynamicBox[{
                FEPrivate`If[
                 CurrentValue["MouseOver"], 
                 EdgeForm[{
                   GrayLevel[0.5], 
                   AbsoluteThickness[1.5], 
                   Opacity[0.66]}], {}, {}], 
                RectangleBox[{1.05, 0.}, {1.1, 3032}, "RoundingRadius" -> 0]},
               
               ImageSizeCache->{{113.30330357142857`, 
                119.58723214285715`}, {-48.77662812499999, 
                54.39999999999999}}],
              StatusArea[#, 3032]& ,
              TagBoxNote->"3032"],
             StyleBox["3032", {}, StripOnInput -> False]],
            Annotation[#, 
             Style[3032, {}], "Tooltip"]& ], 
           TagBox[
            TooltipBox[
             TagBox[
              DynamicBox[{
                FEPrivate`If[
                 CurrentValue["MouseOver"], 
                 EdgeForm[{
                   GrayLevel[0.5], 
                   AbsoluteThickness[1.5], 
                   Opacity[0.66]}], {}, {}], 
                
                RectangleBox[{1.1, 0.}, {1.1500000000000001`, 1841}, 
                 "RoundingRadius" -> 0]},
               
               ImageSizeCache->{{118.14723214285715`, 
                124.43116071428572`}, {-8.813460546874992, 
                54.39999999999999}}],
              StatusArea[#, 1841]& ,
              TagBoxNote->"1841"],
             StyleBox["1841", {}, StripOnInput -> False]],
            Annotation[#, 
             Style[1841, {}], "Tooltip"]& ], 
           TagBox[
            TooltipBox[
             TagBox[
              DynamicBox[{
                FEPrivate`If[
                 CurrentValue["MouseOver"], 
                 EdgeForm[{
                   GrayLevel[0.5], 
                   AbsoluteThickness[1.5], 
                   Opacity[0.66]}], {}, {}], 
                
                RectangleBox[{1.1500000000000001`, 0.}, {
                 1.2000000000000002`, 875}, "RoundingRadius" -> 0]},
               
               ImageSizeCache->{{122.99116071428573`, 129.2750892857143}, {
                23.599990234374996`, 54.39999999999999}}],
              StatusArea[#, 875]& ,
              TagBoxNote->"875"],
             StyleBox["875", {}, StripOnInput -> False]],
            Annotation[#, 
             Style[875, {}], "Tooltip"]& ], 
           TagBox[
            TooltipBox[
             TagBox[
              DynamicBox[{
                FEPrivate`If[
                 CurrentValue["MouseOver"], 
                 EdgeForm[{
                   GrayLevel[0.5], 
                   AbsoluteThickness[1.5], 
                   Opacity[0.66]}], {}, {}], 
                
                RectangleBox[{1.2000000000000002`, 0.}, {1.25, 321}, 
                 "RoundingRadius" -> 0]},
               
               ImageSizeCache->{{127.8350892857143, 134.11901785714284`}, {
                42.189070703125, 54.39999999999999}}],
              StatusArea[#, 321]& ,
              TagBoxNote->"321"],
             StyleBox["321", {}, StripOnInput -> False]],
            Annotation[#, 
             Style[321, {}], "Tooltip"]& ], 
           TagBox[
            TooltipBox[
             TagBox[
              DynamicBox[{
                FEPrivate`If[
                 CurrentValue["MouseOver"], 
                 EdgeForm[{
                   GrayLevel[0.5], 
                   AbsoluteThickness[1.5], 
                   Opacity[0.66]}], {}, {}], 
                RectangleBox[{1.25, 0.}, {1.3, 97}, "RoundingRadius" -> 0]},
               
               ImageSizeCache->{{132.67901785714284`, 138.96294642857143`}, {
                49.705233203125, 54.39999999999999}}],
              StatusArea[#, 97]& ,
              TagBoxNote->"97"],
             StyleBox["97", {}, StripOnInput -> False]],
            Annotation[#, 
             Style[97, {}], "Tooltip"]& ], 
           TagBox[
            TooltipBox[
             TagBox[
              DynamicBox[{
                FEPrivate`If[
                 CurrentValue["MouseOver"], 
                 EdgeForm[{
                   GrayLevel[0.5], 
                   AbsoluteThickness[1.5], 
                   Opacity[0.66]}], {}, {}], 
                RectangleBox[{1.3, 0.}, {1.35, 25}, "RoundingRadius" -> 0]},
               
               ImageSizeCache->{{137.52294642857143`, 143.80687500000002`}, {
                52.121142578124996`, 54.39999999999999}}],
              StatusArea[#, 25]& ,
              TagBoxNote->"25"],
             StyleBox["25", {}, StripOnInput -> False]],
            Annotation[#, 
             Style[25, {}], "Tooltip"]& ], 
           TagBox[
            TooltipBox[
             TagBox[
              DynamicBox[{
                FEPrivate`If[
                 CurrentValue["MouseOver"], 
                 EdgeForm[{
                   GrayLevel[0.5], 
                   AbsoluteThickness[1.5], 
                   Opacity[0.66]}], {}, {}], 
                
                RectangleBox[{1.35, 0.}, {1.4000000000000001`, 2}, 
                 "RoundingRadius" -> 0]},
               
               ImageSizeCache->{{142.36687500000002`, 148.65080357142855`}, {
                52.892891406249994`, 54.39999999999999}}],
              StatusArea[#, 2]& ,
              TagBoxNote->"2"],
             StyleBox["2", {}, StripOnInput -> False]],
            Annotation[#, 
             Style[2, {}], 
             "Tooltip"]& ]}, {}, {}}}, {{{{}, {}, {}, {}, {}, {}, {}, {}, {}, \
{}, {}, {}, {}, {}, {}, {}}, {}}, {{{}, {}, {}, {}, {}, {}, {}, {}, {}, {}, \
{}, {}, {}, {}, {}, {}, {}}, {}}}},
       AspectRatio->1,
       Axes->{True, True},
       AxesLabel->{None, None},
       AxesOrigin->{0.272, 0},
       BaseStyle->{
         FaceForm[None], FontSize -> 12},
       Frame->True,
       FrameLabel->{{
          FormBox["\"Individuals\"", TraditionalForm], None}, {
          FormBox["\"Condition\"", TraditionalForm], None}},
       FrameTicks->{{Automatic, Automatic}, {Automatic, Automatic}},
       GridLines->{None, None},
       GridLinesStyle->Directive[
         GrayLevel[0.5, 0.4]],
       ImageSize->250,
       PlotRange->{{0.3, 1.7}, {0, 4000}},
       PlotRangePadding->{{
          Scaled[0.02], 
          Scaled[0.02]}, {None, 
          Scaled[0.05]}},
       Ticks->{Automatic, Automatic}]},
     {
      GraphicsBox[{
        {RGBColor[0.987148, 0.8073604000000001, 0.49470040000000004`], 
         EdgeForm[{Opacity[0.48299999999999993`], Thickness[Small]}], {{}, 
          {RGBColor[0.97858, 0.678934, 0.157834], Opacity[0.5], EdgeForm[{
           RGBColor[0, 0, 1], Opacity[0.48299999999999993`], Thickness[
           Large]}], FaceForm[{RGBColor[0, 0, 1], Opacity[0.15]}], 
           RectangleBox[{0.1, 0.}, {0.15000000000000002, 1},
            RoundingRadius->0], RectangleBox[{0.25, 0.}, {0.30000000000000004, 2},
            RoundingRadius->0], RectangleBox[{0.30000000000000004, 0.}, {0.35, 10},
            RoundingRadius->0], RectangleBox[{0.35, 0.}, {0.4, 12},
            RoundingRadius->0], RectangleBox[{0.4, 0.}, {0.45000000000000007, 31},
            RoundingRadius->0], RectangleBox[{0.45000000000000007, 0.}, {0.5, 57},
            RoundingRadius->0], RectangleBox[{0.5, 0.}, {0.55, 123},
            RoundingRadius->0], RectangleBox[{0.55, 0.}, {0.6, 201},
            RoundingRadius->0], RectangleBox[{0.6, 0.}, {0.65, 355},
            RoundingRadius->0], RectangleBox[{0.65, 0.}, {0.7000000000000001, 577},
            RoundingRadius->0], RectangleBox[{0.7000000000000001, 0.}, {0.75, 749},
            RoundingRadius->0], RectangleBox[{0.75, 0.}, {0.8, 1092},
            RoundingRadius->0], RectangleBox[{0.8, 0.}, {0.85, 1371},
            RoundingRadius->0], RectangleBox[{0.85, 0.}, {0.9, 1589},
            RoundingRadius->0], RectangleBox[{0.9, 0.}, {0.9500000000000001, 1881},
            RoundingRadius->0], RectangleBox[{0.9500000000000001, 0.}, {1., 1953},
            RoundingRadius->0], RectangleBox[{1., 0.}, {1.05, 1967},
            RoundingRadius->0], RectangleBox[{1.05, 0.}, {1.1, 1854},
            RoundingRadius->0], RectangleBox[{1.1, 0.}, {1.1500000000000001, 1620},
            RoundingRadius->0], RectangleBox[{1.1500000000000001, 0.}, {1.2000000000000002, 1433},
            RoundingRadius->0], RectangleBox[{1.2000000000000002, 0.}, {1.2500000000000002, 1073},
            RoundingRadius->0], 
           RectangleBox[{1.2500000000000002, 0.}, {1.3000000000000003, 733},
            RoundingRadius->0], RectangleBox[{1.3000000000000003, 0.}, {1.35, 536},
            RoundingRadius->0], RectangleBox[{1.35, 0.}, {1.4000000000000001, 324},
            RoundingRadius->0], RectangleBox[{1.4000000000000001, 0.}, {1.4500000000000002, 209},
            RoundingRadius->0], RectangleBox[{1.4500000000000002, 0.}, {1.5000000000000002, 130},
            RoundingRadius->0], RectangleBox[{1.5000000000000002, 0.}, {1.5500000000000003, 58},
            RoundingRadius->0], RectangleBox[{1.5500000000000003, 0.}, {1.6, 35},
            RoundingRadius->0], RectangleBox[{1.6, 0.}, {1.6500000000000001, 9},
            RoundingRadius->0], RectangleBox[{1.6500000000000001, 0.}, {1.7000000000000002, 9},
            RoundingRadius->0], RectangleBox[{1.7000000000000002, 0.}, {1.7500000000000002, 4},
            RoundingRadius->0], RectangleBox[{1.7500000000000002, 0.}, {1.8000000000000003, 1},
            RoundingRadius->0], RectangleBox[{1.8000000000000003, 0.}, {1.85, 1},
            RoundingRadius->0]}, {}, {}}, {{}, 
          {RGBColor[0.368417, 0.506779, 0.709798], Opacity[0.5], EdgeForm[{
           RGBColor[1, 0.5, 0], Opacity[0.48299999999999993`], Thickness[
           Large]}], FaceForm[{RGBColor[1, 0.5, 0], Opacity[0.15]}], 
           RectangleBox[{0.6, 0.}, {0.65, 2},
            RoundingRadius->0], RectangleBox[{0.65, 0.}, {0.7000000000000001, 15},
            RoundingRadius->0], RectangleBox[{0.7000000000000001, 0.}, {0.75, 81},
            RoundingRadius->0], RectangleBox[{0.75, 0.}, {0.8, 340},
            RoundingRadius->0], RectangleBox[{0.8, 0.}, {0.85, 877},
            RoundingRadius->0], RectangleBox[{0.85, 0.}, {0.9, 1823},
            RoundingRadius->0], RectangleBox[{0.9, 0.}, {0.9500000000000001, 3049},
            RoundingRadius->0], RectangleBox[{0.9500000000000001, 0.}, {1., 3774},
            RoundingRadius->0], RectangleBox[{1., 0.}, {1.05, 3915},
            RoundingRadius->0], RectangleBox[{1.05, 0.}, {1.1, 2944},
            RoundingRadius->0], RectangleBox[{1.1, 0.}, {1.1500000000000001, 1856},
            RoundingRadius->0], RectangleBox[{1.1500000000000001, 0.}, {1.2000000000000002, 864},
            RoundingRadius->0], RectangleBox[{1.2000000000000002, 0.}, {1.2500000000000002, 341},
            RoundingRadius->0], RectangleBox[{1.2500000000000002, 0.}, {1.3000000000000003, 92},
            RoundingRadius->0], RectangleBox[{1.3000000000000003, 0.}, {1.35, 22},
            RoundingRadius->0], RectangleBox[{1.35, 0.}, {1.4000000000000001, 5},
            
            RoundingRadius->
             0]}, {}, {}}}, {{{{}, {}, {}, {}, {}, {}, {}, {}, {}, {}, {}, \
{}, {}, {}, {}, {}, {}, {}, {}, {}, {}, {}, {}, {}, {}, {}, {}, {}, {}, {}, \
{}, {}, {}}, {}}, {{{}, {}, {}, {}, {}, {}, {}, {}, {}, {}, {}, {}, {}, {}, \
{}, {}}, {}}}},
       AspectRatio->1,
       Axes->{True, True},
       AxesLabel->{None, None},
       AxesOrigin->{0.272, 0},
       BaseStyle->{
         FaceForm[None], FontSize -> 12},
       Frame->True,
       FrameLabel->{{
          FormBox["\"Individuals\"", TraditionalForm], None}, {
          FormBox["\"Condition\"", TraditionalForm], None}},
       FrameTicks->{{Automatic, Automatic}, {Automatic, Automatic}},
       GridLines->{None, None},
       GridLinesStyle->Directive[
         GrayLevel[0.5, 0.4]],
       ImageSize->250,
       PlotRange->{{0.3, 1.7}, {0, 4000}},
       PlotRangePadding->{{
          Scaled[0.02], 
          Scaled[0.02]}, {None, 
          Scaled[0.05]}},
       Ticks->{Automatic, Automatic}]},
     {
      GraphicsBox[{
        {RGBColor[0.987148, 0.8073604000000001, 0.49470040000000004`], 
         EdgeForm[{Opacity[0.48999999999999994`], Thickness[Small]}], {{}, 
          {RGBColor[0.97858, 0.678934, 0.157834], Opacity[0.5], EdgeForm[{
           RGBColor[0, 0, 1], Opacity[0.48999999999999994`], Thickness[
           Large]}], FaceForm[{RGBColor[0, 0, 1], Opacity[0.15]}], 
           RectangleBox[{0.55, 0.}, {0.6000000000000001, 1},
            RoundingRadius->0], RectangleBox[{0.6000000000000001, 0.}, {0.65, 3},
            RoundingRadius->0], RectangleBox[{0.65, 0.}, {0.7, 12},
            RoundingRadius->0], RectangleBox[{0.7, 0.}, {0.75, 97},
            RoundingRadius->0], RectangleBox[{0.75, 0.}, {0.8, 329},
            RoundingRadius->0], RectangleBox[{0.8, 0.}, {0.8500000000000001, 883},
            RoundingRadius->0], RectangleBox[{0.8500000000000001, 0.}, {0.9, 1865},
            RoundingRadius->0], RectangleBox[{0.9, 0.}, {0.9500000000000001, 2965},
            RoundingRadius->0], RectangleBox[{0.9500000000000001, 0.}, {1., 3819},
            RoundingRadius->0], RectangleBox[{1., 0.}, {1.05, 3886},
            RoundingRadius->0], RectangleBox[{1.05, 0.}, {1.1, 2967},
            RoundingRadius->0], RectangleBox[{1.1, 0.}, {1.15, 1840},
            RoundingRadius->0], RectangleBox[{1.15, 0.}, {1.2000000000000002, 882},
            RoundingRadius->0], RectangleBox[{1.2000000000000002, 0.}, {1.25, 318},
            RoundingRadius->0], RectangleBox[{1.25, 0.}, {1.3, 112},
            RoundingRadius->0], RectangleBox[{1.3, 0.}, {1.35, 18},
            RoundingRadius->0], RectangleBox[{1.35, 0.}, {1.4000000000000001, 3},
            RoundingRadius->0]}, {}, {}}, {{}, 
          {RGBColor[0.368417, 0.506779, 0.709798], Opacity[0.5], EdgeForm[{
           RGBColor[1, 0.5, 0], Opacity[0.48999999999999994`], Thickness[
           Large]}], FaceForm[{RGBColor[1, 0.5, 0], Opacity[0.15]}], 
           RectangleBox[{0.25, 0.}, {0.3, 3},
            RoundingRadius->0], RectangleBox[{0.3, 0.}, {0.35, 8},
            RoundingRadius->0], RectangleBox[{0.35, 0.}, {0.4, 17},
            RoundingRadius->0], RectangleBox[{0.4, 0.}, {0.45, 39},
            RoundingRadius->0], RectangleBox[{0.45, 0.}, {0.5, 64},
            RoundingRadius->0], RectangleBox[{0.5, 0.}, {0.55, 127},
            RoundingRadius->0], RectangleBox[{0.55, 0.}, {0.6000000000000001, 197},
            RoundingRadius->0], RectangleBox[{0.6000000000000001, 0.}, {0.65, 377},
            RoundingRadius->0], RectangleBox[{0.65, 0.}, {0.7, 539},
            RoundingRadius->0], RectangleBox[{0.7, 0.}, {0.75, 778},
            RoundingRadius->0], RectangleBox[{0.75, 0.}, {0.8, 1056},
            RoundingRadius->0], RectangleBox[{0.8, 0.}, {0.8500000000000001, 1269},
            RoundingRadius->0], RectangleBox[{0.8500000000000001, 0.}, {0.9, 1664},
            RoundingRadius->0], RectangleBox[{0.9, 0.}, {0.9500000000000001, 1886},
            RoundingRadius->0], RectangleBox[{0.9500000000000001, 0.}, {1., 1937},
            RoundingRadius->0], RectangleBox[{1., 0.}, {1.05, 1958},
            RoundingRadius->0], RectangleBox[{1.05, 0.}, {1.1, 1846},
            RoundingRadius->0], RectangleBox[{1.1, 0.}, {1.15, 1687},
            RoundingRadius->0], RectangleBox[{1.15, 0.}, {1.2000000000000002, 1336},
            RoundingRadius->0], RectangleBox[{1.2000000000000002, 0.}, {1.25, 1074},
            RoundingRadius->0], RectangleBox[{1.25, 0.}, {1.3, 792},
            RoundingRadius->0], RectangleBox[{1.3, 0.}, {1.35, 528},
            RoundingRadius->0], RectangleBox[{1.35, 0.}, {1.4000000000000001, 356},
            RoundingRadius->0], RectangleBox[{1.4000000000000001, 0.}, {1.4500000000000002, 201},
            RoundingRadius->0], RectangleBox[{1.4500000000000002, 0.}, {1.5, 133},
            RoundingRadius->0], RectangleBox[{1.5, 0.}, {1.55, 62},
            RoundingRadius->0], RectangleBox[{1.55, 0.}, {1.6, 39},
            RoundingRadius->0], RectangleBox[{1.6, 0.}, {1.6500000000000001, 11},
            RoundingRadius->0], RectangleBox[{1.6500000000000001, 0.}, {1.7000000000000002, 10},
            RoundingRadius->0], RectangleBox[{1.7000000000000002, 0.}, {1.75, 3},
            RoundingRadius->0], RectangleBox[{1.75, 0.}, {1.8, 2},
            RoundingRadius->0], RectangleBox[{1.9000000000000001, 0.}, {1.9500000000000002, 1},
            
            RoundingRadius->
             0]}, {}, {}}}, {{{{}, {}, {}, {}, {}, {}, {}, {}, {}, {}, {}, \
{}, {}, {}, {}, {}, {}}, {}}, {{{}, {}, {}, {}, {}, {}, {}, {}, {}, {}, {}, \
{}, {}, {}, {}, {}, {}, {}, {}, {}, {}, {}, {}, {}, {}, {}, {}, {}, {}, {}, \
{}, {}}, {}}}},
       AspectRatio->1,
       Axes->{True, True},
       AxesLabel->{None, None},
       AxesOrigin->{0.272, 0},
       BaseStyle->{
         FaceForm[None], FontSize -> 12},
       Frame->True,
       FrameLabel->{{
          FormBox["\"Individuals\"", TraditionalForm], None}, {
          FormBox["\"Condition\"", TraditionalForm], None}},
       FrameTicks->{{Automatic, Automatic}, {Automatic, Automatic}},
       GridLines->{None, None},
       GridLinesStyle->Directive[
         GrayLevel[0.5, 0.4]],
       ImageSize->250,
       PlotRange->{{0.3, 1.7}, {0, 4000}},
       PlotRangePadding->{{
          Scaled[0.02], 
          Scaled[0.02]}, {None, 
          Scaled[0.05]}},
       Ticks->{Automatic, Automatic}]}
    },
    GridBoxAlignment->{
     "Columns" -> {{Left}}, "ColumnsIndexed" -> {}, "Rows" -> {{Baseline}}, 
      "RowsIndexed" -> {}},
    GridBoxSpacings->{"Columns" -> {
        Offset[0.27999999999999997`], {
         Offset[0.5599999999999999]}, 
        Offset[0.27999999999999997`]}, "ColumnsIndexed" -> {}, "Rows" -> {
        Offset[0.2], {
         Offset[0.4]}, 
        Offset[0.2]}, "RowsIndexed" -> {}}],
   Column],
  Function[BoxForm`e$, 
   TableForm[BoxForm`e$]]]], "Output",
 CellChangeTimes->{{3.791718516675556*^9, 3.7917185265741224`*^9}, 
   3.7917186580726438`*^9, {3.791718784299864*^9, 3.7917187911672564`*^9}, {
   3.7917188507156625`*^9, 3.791718879187291*^9}, 3.791718943493969*^9, {
   3.791719016300133*^9, 3.791719018918283*^9}, {3.7917190803127947`*^9, 
   3.791719158571271*^9}, 3.7917192952710896`*^9, {3.7917193828981013`*^9, 
   3.7917194492858987`*^9}, {3.7917195175058002`*^9, 3.7917195560190034`*^9}, 
   3.791719597480375*^9, 3.7917196361185846`*^9, 3.7917835821290874`*^9, 
   3.791783623246439*^9, {3.7917837468045063`*^9, 3.7917837680947237`*^9}, {
   3.791783896586073*^9, 3.7917839997669744`*^9}, {3.7917840644516745`*^9, 
   3.7917840930423098`*^9}, 3.791784123454049*^9, {3.7917843142609625`*^9, 
   3.7917845685035048`*^9}}]
}, Open  ]],

Cell[CellGroupData[{

Cell[BoxData[
 RowBox[{"TableForm", "[", "\[IndentingNewLine]", 
  RowBox[{"{", 
   RowBox[{
    RowBox[{"Histogram", "[", 
     RowBox[{
      RowBox[{"JohannaPop", "[", 
       RowBox[{
       "0.1", ",", "0.1", ",", "2000", ",", "imf", ",", "mc", ",", "gf", ",", 
        "gm"}], "]"}], ",", 
      RowBox[{"{", "0.05", "}"}], ",", 
      RowBox[{"ImageSize", "\[Rule]", "250"}], ",", 
      RowBox[{"AspectRatio", "\[Rule]", "1"}], ",", 
      RowBox[{"Frame", "\[Rule]", "True"}], ",", 
      RowBox[{"FrameLabel", "\[Rule]", 
       RowBox[{"{", 
        RowBox[{"\"\<Relative Fitness\>\"", ",", "\"\<Individuals\>\""}], 
        "}"}]}], ",", 
      RowBox[{"ChartStyle", "\[Rule]", 
       RowBox[{"{", 
        RowBox[{
         RowBox[{"Directive", "[", 
          RowBox[{
           RowBox[{"EdgeForm", "[", 
            RowBox[{"{", 
             RowBox[{
              RowBox[{"Thickness", "[", "0.015", "]"}], ",", "Blue"}], "}"}], 
            "]"}], ",", 
           RowBox[{"FaceForm", "[", 
            RowBox[{"{", 
             RowBox[{"Blue", ",", 
              RowBox[{"Opacity", "[", "0.25", "]"}]}], "}"}], "]"}]}], "]"}], 
         ",", 
         RowBox[{"Directive", "[", 
          RowBox[{
           RowBox[{"EdgeForm", "[", 
            RowBox[{"{", 
             RowBox[{
              RowBox[{"Thickness", "[", "0.015", "]"}], ",", "Orange"}], 
             "}"}], "]"}], ",", 
           RowBox[{"FaceForm", "[", 
            RowBox[{"{", 
             RowBox[{"Orange", ",", 
              RowBox[{"Opacity", "[", "0.25", "]"}]}], "}"}], "]"}]}], 
          "]"}]}], "}"}]}], ",", 
      RowBox[{"BaseStyle", "\[Rule]", 
       RowBox[{"{", 
        RowBox[{
         RowBox[{"FaceForm", "[", "None", "]"}], ",", 
         RowBox[{"FontSize", "\[Rule]", "12"}]}], "}"}]}], ",", 
      RowBox[{"PlotRange", "\[Rule]", 
       RowBox[{"{", 
        RowBox[{
         RowBox[{"{", 
          RowBox[{"0.3", ",", "1.7"}], "}"}], ",", 
         RowBox[{"{", 
          RowBox[{"0", ",", "400"}], "}"}]}], "}"}]}]}], "]"}], ",", 
    "\[IndentingNewLine]", 
    RowBox[{"Histogram", "[", 
     RowBox[{
      RowBox[{"JohannaPop", "[", 
       RowBox[{
       "0.2", ",", "0.1", ",", "2000", ",", "imf", ",", "mc", ",", "gf", ",", 
        "gm"}], "]"}], ",", 
      RowBox[{"{", "0.05", "}"}], ",", 
      RowBox[{"ImageSize", "\[Rule]", "250"}], ",", 
      RowBox[{"AspectRatio", "\[Rule]", "1"}], ",", 
      RowBox[{"Frame", "\[Rule]", "True"}], ",", 
      RowBox[{"FrameLabel", "\[Rule]", 
       RowBox[{"{", 
        RowBox[{"\"\<Relative Fitness\>\"", ",", "\"\<Individuals\>\""}], 
        "}"}]}], ",", 
      RowBox[{"ChartStyle", "\[Rule]", 
       RowBox[{"{", 
        RowBox[{
         RowBox[{"Directive", "[", 
          RowBox[{
           RowBox[{"EdgeForm", "[", 
            RowBox[{"{", 
             RowBox[{"Thick", ",", "Blue"}], "}"}], "]"}], ",", 
           RowBox[{"FaceForm", "[", 
            RowBox[{"{", 
             RowBox[{"Blue", ",", 
              RowBox[{"Opacity", "[", "0.15", "]"}]}], "}"}], "]"}]}], "]"}], 
         ",", 
         RowBox[{"Directive", "[", 
          RowBox[{
           RowBox[{"EdgeForm", "[", 
            RowBox[{"{", 
             RowBox[{"Thick", ",", "Orange"}], "}"}], "]"}], ",", 
           RowBox[{"FaceForm", "[", 
            RowBox[{"{", 
             RowBox[{"Orange", ",", 
              RowBox[{"Opacity", "[", "0.15", "]"}]}], "}"}], "]"}]}], 
          "]"}]}], "}"}]}], ",", 
      RowBox[{"BaseStyle", "\[Rule]", 
       RowBox[{"{", 
        RowBox[{
         RowBox[{"FaceForm", "[", "None", "]"}], ",", 
         RowBox[{"FontSize", "\[Rule]", "12"}]}], "}"}]}], ",", 
      RowBox[{"PlotRange", "\[Rule]", 
       RowBox[{"{", 
        RowBox[{
         RowBox[{"{", 
          RowBox[{"0.3", ",", "1.7"}], "}"}], ",", 
         RowBox[{"{", 
          RowBox[{"0", ",", "400"}], "}"}]}], "}"}]}]}], "]"}], ",", 
    "\[IndentingNewLine]", 
    RowBox[{"Histogram", "[", 
     RowBox[{
      RowBox[{"JohannaPop", "[", 
       RowBox[{
       "0.1", ",", "0.2", ",", "2000", ",", "imf", ",", "mc", ",", "gf", ",", 
        "gm"}], "]"}], ",", 
      RowBox[{"{", "0.05", "}"}], ",", 
      RowBox[{"ImageSize", "\[Rule]", "250"}], ",", 
      RowBox[{"AspectRatio", "\[Rule]", "1"}], ",", 
      RowBox[{"Frame", "\[Rule]", "True"}], ",", 
      RowBox[{"FrameLabel", "\[Rule]", 
       RowBox[{"{", 
        RowBox[{"\"\<Relative Fitness\>\"", ",", "\"\<Individuals\>\""}], 
        "}"}]}], ",", 
      RowBox[{"ChartStyle", "\[Rule]", 
       RowBox[{"{", 
        RowBox[{
         RowBox[{"Directive", "[", 
          RowBox[{
           RowBox[{"EdgeForm", "[", 
            RowBox[{"{", 
             RowBox[{"Thick", ",", "Blue"}], "}"}], "]"}], ",", 
           RowBox[{"FaceForm", "[", 
            RowBox[{"{", 
             RowBox[{"Blue", ",", 
              RowBox[{"Opacity", "[", "0.15", "]"}]}], "}"}], "]"}]}], "]"}], 
         ",", 
         RowBox[{"Directive", "[", 
          RowBox[{
           RowBox[{"EdgeForm", "[", 
            RowBox[{"{", 
             RowBox[{"Thick", ",", "Orange"}], "}"}], "]"}], ",", 
           RowBox[{"FaceForm", "[", 
            RowBox[{"{", 
             RowBox[{"Orange", ",", 
              RowBox[{"Opacity", "[", "0.15", "]"}]}], "}"}], "]"}]}], 
          "]"}]}], "}"}]}], ",", 
      RowBox[{"BaseStyle", "\[Rule]", 
       RowBox[{"{", 
        RowBox[{
         RowBox[{"FaceForm", "[", "None", "]"}], ",", 
         RowBox[{"FontSize", "\[Rule]", "12"}]}], "}"}]}], ",", 
      RowBox[{"PlotRange", "\[Rule]", 
       RowBox[{"{", 
        RowBox[{
         RowBox[{"{", 
          RowBox[{"0.3", ",", "1.7"}], "}"}], ",", 
         RowBox[{"{", 
          RowBox[{"0", ",", "400"}], "}"}]}], "}"}]}]}], "]"}]}], 
   "\[IndentingNewLine]", "}"}], "]"}]], "Input",
 CellChangeTimes->{{3.791719695711993*^9, 3.7917197565494733`*^9}, {
  3.7917841357537527`*^9, 3.791784161856246*^9}, {3.79178460636567*^9, 
  3.791784685451194*^9}, {3.7922233045802975`*^9, 3.792223309899602*^9}, {
  3.7922235310272493`*^9, 3.792223533714403*^9}, {3.7922237984315443`*^9, 
  3.792223868616558*^9}}],

Cell[BoxData[
 TagBox[
  TagBox[GridBox[{
     {
      GraphicsBox[{
        {RGBColor[0.987148, 0.8073604000000001, 0.49470040000000004`], 
         EdgeForm[{Opacity[0.518], Thickness[Small]}], {{}, 
          {RGBColor[0.97858, 0.678934, 0.157834], Opacity[0.5], EdgeForm[{
           RGBColor[0, 0, 1], Opacity[0.518], Thickness[0.015]}], FaceForm[{
           RGBColor[0, 0, 1], Opacity[0.25]}], RectangleBox[{0.65, 0.}, {0.7000000000000001, 2},
            RoundingRadius->0], RectangleBox[{0.7000000000000001, 0.}, {0.75, 7},
            RoundingRadius->0], RectangleBox[{0.75, 0.}, {0.8, 40},
            RoundingRadius->0], RectangleBox[{0.8, 0.}, {0.8500000000000001, 88},
            RoundingRadius->0], RectangleBox[{0.8500000000000001, 0.}, {0.9, 181},
            RoundingRadius->0], RectangleBox[{0.9, 0.}, {0.9500000000000001, 302},
            RoundingRadius->0], RectangleBox[{0.9500000000000001, 0.}, {1., 367},
            RoundingRadius->0], RectangleBox[{1., 0.}, {1.05, 403},
            RoundingRadius->0], RectangleBox[{1.05, 0.}, {1.1, 301},
            RoundingRadius->0], RectangleBox[{1.1, 0.}, {1.15, 169},
            RoundingRadius->0], RectangleBox[{1.15, 0.}, {1.2000000000000002, 89},
            RoundingRadius->0], RectangleBox[{1.2000000000000002, 0.}, {1.25, 36},
            RoundingRadius->0], RectangleBox[{1.25, 0.}, {1.3, 12},
            RoundingRadius->0], RectangleBox[{1.3, 0.}, {1.35, 2},
            RoundingRadius->0], RectangleBox[{1.35, 0.}, {1.4, 1},
            RoundingRadius->0]}, {}, {}}, {{}, 
          {RGBColor[0.368417, 0.506779, 0.709798], Opacity[0.5], EdgeForm[{
           RGBColor[1, 0.5, 0], Opacity[0.518], Thickness[0.015]}], FaceForm[{
           RGBColor[1, 0.5, 0], Opacity[0.25]}], RectangleBox[{0.4, 0.}, {0.45, 1},
            RoundingRadius->0], RectangleBox[{0.5, 0.}, {0.55, 1},
            RoundingRadius->0], RectangleBox[{0.55, 0.}, {0.6000000000000001, 5},
            RoundingRadius->0], RectangleBox[{0.6000000000000001, 0.}, {0.65, 14},
            RoundingRadius->0], RectangleBox[{0.65, 0.}, {0.7000000000000001, 22},
            RoundingRadius->0], RectangleBox[{0.7000000000000001, 0.}, {0.75, 48},
            RoundingRadius->0], RectangleBox[{0.75, 0.}, {0.8, 88},
            RoundingRadius->0], RectangleBox[{0.8, 0.}, {0.8500000000000001, 166},
            RoundingRadius->0], RectangleBox[{0.8500000000000001, 0.}, {0.9, 218},
            RoundingRadius->0], RectangleBox[{0.9, 0.}, {0.9500000000000001, 202},
            RoundingRadius->0], RectangleBox[{0.9500000000000001, 0.}, {1., 260},
            RoundingRadius->0], RectangleBox[{1., 0.}, {1.05, 247},
            RoundingRadius->0], RectangleBox[{1.05, 0.}, {1.1, 214},
            RoundingRadius->0], RectangleBox[{1.1, 0.}, {1.15, 181},
            RoundingRadius->0], RectangleBox[{1.15, 0.}, {1.2000000000000002, 123},
            RoundingRadius->0], RectangleBox[{1.2000000000000002, 0.}, {1.25, 97},
            RoundingRadius->0], RectangleBox[{1.25, 0.}, {1.3, 48},
            RoundingRadius->0], RectangleBox[{1.3, 0.}, {1.35, 31},
            RoundingRadius->0], RectangleBox[{1.35, 0.}, {1.4, 17},
            RoundingRadius->0], RectangleBox[{1.4, 0.}, {1.4500000000000002, 9},
            RoundingRadius->0], RectangleBox[{1.4500000000000002, 0.}, {1.5, 7},
            RoundingRadius->0], RectangleBox[{1.5500000000000003, 0.}, {1.6, 1},
            
            RoundingRadius->
             0]}, {}, {}}}, {{{{}, {}, {}, {}, {}, {}, {}, {}, {}, {}, {}, \
{}, {}, {}, {}}, {}}, {{{}, {}, {}, {}, {}, {}, {}, {}, {}, {}, {}, {}, {}, \
{}, {}, {}, {}, {}, {}, {}, {}, {}}, {}}}},
       AspectRatio->1,
       Axes->{True, True},
       AxesLabel->{None, None},
       AxesOrigin->{0.272, 0},
       BaseStyle->{
         FaceForm[None], FontSize -> 12},
       Frame->True,
       FrameLabel->{{
          FormBox["\"Individuals\"", TraditionalForm], None}, {
          FormBox["\"Relative Fitness\"", TraditionalForm], None}},
       FrameTicks->{{Automatic, Automatic}, {Automatic, Automatic}},
       GridLines->{None, None},
       GridLinesStyle->Directive[
         GrayLevel[0.5, 0.4]],
       ImageSize->250,
       PlotRange->{{0.3, 1.7}, {0, 400}},
       PlotRangePadding->{{
          Scaled[0.02], 
          Scaled[0.02]}, {None, 
          Scaled[0.05]}},
       Ticks->{Automatic, Automatic}]},
     {
      GraphicsBox[{
        {RGBColor[0.987148, 0.8073604000000001, 0.49470040000000004`], 
         EdgeForm[{Opacity[0.48299999999999993`], Thickness[Small]}], {{}, 
          {RGBColor[0.97858, 0.678934, 0.157834], Opacity[0.5], EdgeForm[{
           RGBColor[0, 0, 1], Opacity[0.48299999999999993`], Thickness[
           Large]}], FaceForm[{RGBColor[0, 0, 1], Opacity[0.15]}], 
           RectangleBox[{0.1, 0.}, {0.15000000000000002, 1},
            RoundingRadius->0], RectangleBox[{0.35, 0.}, {0.4, 1},
            RoundingRadius->0], RectangleBox[{0.4, 0.}, {0.45000000000000007, 5},
            RoundingRadius->0], RectangleBox[{0.45000000000000007, 0.}, {0.5, 7},
            RoundingRadius->0], RectangleBox[{0.5, 0.}, {0.55, 9},
            RoundingRadius->0], RectangleBox[{0.55, 0.}, {0.6, 20},
            RoundingRadius->0], RectangleBox[{0.6, 0.}, {0.65, 47},
            RoundingRadius->0], RectangleBox[{0.65, 0.}, {0.7000000000000001, 53},
            RoundingRadius->0], RectangleBox[{0.7000000000000001, 0.}, {0.75, 77},
            RoundingRadius->0], RectangleBox[{0.75, 0.}, {0.8, 97},
            RoundingRadius->0], RectangleBox[{0.8, 0.}, {0.85, 133},
            RoundingRadius->0], RectangleBox[{0.85, 0.}, {0.9, 173},
            RoundingRadius->0], RectangleBox[{0.9, 0.}, {0.9500000000000001, 187},
            RoundingRadius->0], RectangleBox[{0.9500000000000001, 0.}, {1., 199},
            RoundingRadius->0], RectangleBox[{1., 0.}, {1.05, 175},
            RoundingRadius->0], RectangleBox[{1.05, 0.}, {1.1, 180},
            RoundingRadius->0], RectangleBox[{1.1, 0.}, {1.1500000000000001, 171},
            RoundingRadius->0], RectangleBox[{1.1500000000000001, 0.}, {1.2000000000000002, 147},
            RoundingRadius->0], RectangleBox[{1.2000000000000002, 0.}, {1.2500000000000002, 109},
            RoundingRadius->0], RectangleBox[{1.2500000000000002, 0.}, {1.3000000000000003, 80},
            RoundingRadius->0], RectangleBox[{1.3000000000000003, 0.}, {1.35, 45},
            RoundingRadius->0], RectangleBox[{1.35, 0.}, {1.4000000000000001, 42},
            RoundingRadius->0], RectangleBox[{1.4000000000000001, 0.}, {1.4500000000000002, 24},
            RoundingRadius->0], RectangleBox[{1.4500000000000002, 0.}, {1.5000000000000002, 7},
            RoundingRadius->0], RectangleBox[{1.5000000000000002, 0.}, {1.5500000000000003, 4},
            RoundingRadius->0], RectangleBox[{1.5500000000000003, 0.}, {1.6, 5},
            RoundingRadius->0], RectangleBox[{1.6, 0.}, {1.6500000000000001, 1},
            RoundingRadius->0], RectangleBox[{1.8000000000000003, 0.}, {1.85, 1},
            RoundingRadius->0]}, {}, {}}, {{}, 
          {RGBColor[0.368417, 0.506779, 0.709798], Opacity[0.5], EdgeForm[{
           RGBColor[1, 0.5, 0], Opacity[0.48299999999999993`], Thickness[
           Large]}], FaceForm[{RGBColor[1, 0.5, 0], Opacity[0.15]}], 
           RectangleBox[{0.35, 0.}, {0.4, 1},
            RoundingRadius->0], RectangleBox[{0.4, 0.}, {0.45000000000000007, 2},
            RoundingRadius->0], RectangleBox[{0.45000000000000007, 0.}, {0.5, 3},
            RoundingRadius->0], RectangleBox[{0.5, 0.}, {0.55, 6},
            RoundingRadius->0], RectangleBox[{0.55, 0.}, {0.6, 13},
            RoundingRadius->0], RectangleBox[{0.6, 0.}, {0.65, 34},
            RoundingRadius->0], RectangleBox[{0.65, 0.}, {0.7000000000000001, 57},
            RoundingRadius->0], RectangleBox[{0.7000000000000001, 0.}, {0.75, 69},
            RoundingRadius->0], RectangleBox[{0.75, 0.}, {0.8, 119},
            RoundingRadius->0], RectangleBox[{0.8, 0.}, {0.85, 179},
            RoundingRadius->0], RectangleBox[{0.85, 0.}, {0.9, 182},
            RoundingRadius->0], RectangleBox[{0.9, 0.}, {0.9500000000000001, 192},
            RoundingRadius->0], RectangleBox[{0.9500000000000001, 0.}, {1., 179},
            RoundingRadius->0], RectangleBox[{1., 0.}, {1.05, 196},
            RoundingRadius->0], RectangleBox[{1.05, 0.}, {1.1, 158},
            RoundingRadius->0], RectangleBox[{1.1, 0.}, {1.1500000000000001, 152},
            RoundingRadius->0], RectangleBox[{1.1500000000000001, 0.}, {1.2000000000000002, 121},
            RoundingRadius->0], RectangleBox[{1.2000000000000002, 0.}, {1.2500000000000002, 114},
            RoundingRadius->0], RectangleBox[{1.2500000000000002, 0.}, {1.3000000000000003, 77},
            RoundingRadius->0], RectangleBox[{1.3000000000000003, 0.}, {1.35, 54},
            RoundingRadius->0], RectangleBox[{1.35, 0.}, {1.4000000000000001, 36},
            RoundingRadius->0], RectangleBox[{1.4000000000000001, 0.}, {1.4500000000000002, 19},
            RoundingRadius->0], RectangleBox[{1.4500000000000002, 0.}, {1.5000000000000002, 16},
            RoundingRadius->0], RectangleBox[{1.5000000000000002, 0.}, {1.5500000000000003, 10},
            RoundingRadius->0], RectangleBox[{1.5500000000000003, 0.}, {1.6, 6},
            RoundingRadius->0], RectangleBox[{1.6, 0.}, {1.6500000000000001, 4},
            RoundingRadius->0], RectangleBox[{1.7000000000000002, 0.}, {1.7500000000000002, 1},
            RoundingRadius->
             0]}, {}, {}}}, {{{{}, {}, {}, {}, {}, {}, {}, {}, {}, {}, {}, \
{}, {}, {}, {}, {}, {}, {}, {}, {}, {}, {}, {}, {}, {}, {}, {}, {}}, {}}, \
{{{}, {}, {}, {}, {}, {}, {}, {}, {}, {}, {}, {}, {}, {}, {}, {}, {}, {}, {}, \
{}, {}, {}, {}, {}, {}, {}, {}}, {}}}},
       AspectRatio->1,
       Axes->{True, True},
       AxesLabel->{None, None},
       AxesOrigin->{0.272, 0},
       BaseStyle->{
         FaceForm[None], FontSize -> 12},
       Frame->True,
       FrameLabel->{{
          FormBox["\"Individuals\"", TraditionalForm], None}, {
          FormBox["\"Relative Fitness\"", TraditionalForm], None}},
       FrameTicks->{{Automatic, Automatic}, {Automatic, Automatic}},
       GridLines->{None, None},
       GridLinesStyle->Directive[
         GrayLevel[0.5, 0.4]],
       ImageSize->250,
       PlotRange->{{0.3, 1.7}, {0, 400}},
       PlotRangePadding->{{
          Scaled[0.02], 
          Scaled[0.02]}, {None, 
          Scaled[0.05]}},
       Ticks->{Automatic, Automatic}]},
     {
      GraphicsBox[{
        {RGBColor[0.987148, 0.8073604000000001, 0.49470040000000004`], 
         EdgeForm[{Opacity[0.48299999999999993`], Thickness[Small]}], {{}, 
          {RGBColor[0.97858, 0.678934, 0.157834], Opacity[0.5], EdgeForm[{
           RGBColor[0, 0, 1], Opacity[0.48299999999999993`], Thickness[
           Large]}], FaceForm[{RGBColor[0, 0, 1], Opacity[0.15]}], 
           RectangleBox[{0.65, 0.}, {0.7000000000000001, 4},
            RoundingRadius->0], RectangleBox[{0.7000000000000001, 0.}, {0.7500000000000001, 6},
            RoundingRadius->0], RectangleBox[{0.7500000000000001, 0.}, {0.8, 38},
            RoundingRadius->0], RectangleBox[{0.8, 0.}, {0.8500000000000001, 84},
            RoundingRadius->0], RectangleBox[{0.8500000000000001, 0.}, {0.9, 181},
            RoundingRadius->0], RectangleBox[{0.9, 0.}, {0.9500000000000001, 306},
            RoundingRadius->0], RectangleBox[{0.9500000000000001, 0.}, {1., 385},
            RoundingRadius->0], RectangleBox[{1., 0.}, {1.05, 395},
            RoundingRadius->0], RectangleBox[{1.05, 0.}, {1.1, 296},
            RoundingRadius->0], RectangleBox[{1.1, 0.}, {1.15, 164},
            RoundingRadius->0], RectangleBox[{1.15, 0.}, {1.2000000000000002, 85},
            RoundingRadius->0], RectangleBox[{1.2000000000000002, 0.}, {1.25, 41},
            RoundingRadius->0], RectangleBox[{1.25, 0.}, {1.3000000000000003, 12},
            RoundingRadius->0], RectangleBox[{1.3000000000000003, 0.}, {1.35, 3},
            RoundingRadius->0]}, {}, {}}, {{}, 
          {RGBColor[0.368417, 0.506779, 0.709798], Opacity[0.5], EdgeForm[{
           RGBColor[1, 0.5, 0], Opacity[0.48299999999999993`], Thickness[
           Large]}], FaceForm[{RGBColor[1, 0.5, 0], Opacity[0.15]}], 
           RectangleBox[{0.15000000000000002, 0.}, {0.2, 3},
            RoundingRadius->0], RectangleBox[{0.2, 0.}, {0.25, 1},
            RoundingRadius->0], RectangleBox[{0.25, 0.}, {0.30000000000000004, 10},
            RoundingRadius->0], RectangleBox[{0.30000000000000004, 0.}, {0.35000000000000003, 10},
            RoundingRadius->0], RectangleBox[{0.35000000000000003, 0.}, {0.4, 12},
            RoundingRadius->0], RectangleBox[{0.4, 0.}, {0.45000000000000007, 14},
            RoundingRadius->0], RectangleBox[{0.45000000000000007, 0.}, {0.5, 31},
            RoundingRadius->0], RectangleBox[{0.5, 0.}, {0.55, 33},
            RoundingRadius->0], RectangleBox[{0.55, 0.}, {0.6000000000000001, 41},
            RoundingRadius->0], RectangleBox[{0.6000000000000001, 0.}, {0.65, 66},
            RoundingRadius->0], RectangleBox[{0.65, 0.}, {0.7000000000000001, 90},
            RoundingRadius->0], RectangleBox[{0.7000000000000001, 0.}, {0.7500000000000001, 103},
            RoundingRadius->0], 
           RectangleBox[{0.7500000000000001, 0.}, {0.8, 118},
            RoundingRadius->0], RectangleBox[{0.8, 0.}, {0.8500000000000001, 124},
            RoundingRadius->0], RectangleBox[{0.8500000000000001, 0.}, {0.9, 117},
            RoundingRadius->0], RectangleBox[{0.9, 0.}, {0.9500000000000001, 114},
            RoundingRadius->0], RectangleBox[{0.9500000000000001, 0.}, {1., 134},
            RoundingRadius->0], RectangleBox[{1., 0.}, {1.05, 128},
            RoundingRadius->0], RectangleBox[{1.05, 0.}, {1.1, 118},
            RoundingRadius->0], RectangleBox[{1.1, 0.}, {1.15, 113},
            RoundingRadius->0], RectangleBox[{1.15, 0.}, {1.2000000000000002, 118},
            RoundingRadius->0], RectangleBox[{1.2000000000000002, 0.}, {1.25, 90},
            RoundingRadius->0], RectangleBox[{1.25, 0.}, {1.3000000000000003, 83},
            RoundingRadius->0], RectangleBox[{1.3000000000000003, 0.}, {1.35, 80},
            RoundingRadius->0], RectangleBox[{1.35, 0.}, {1.4, 65},
            RoundingRadius->0], RectangleBox[{1.4, 0.}, {1.4500000000000002, 59},
            RoundingRadius->0], RectangleBox[{1.4500000000000002, 0.}, {1.5, 38},
            RoundingRadius->0], RectangleBox[{1.5, 0.}, {1.5500000000000003, 25},
            RoundingRadius->0], RectangleBox[{1.5500000000000003, 0.}, {1.6, 22},
            RoundingRadius->0], RectangleBox[{1.6, 0.}, {1.65, 10},
            RoundingRadius->0], RectangleBox[{1.65, 0.}, {1.7000000000000002, 8},
            RoundingRadius->0], RectangleBox[{1.7000000000000002, 0.}, {1.75, 6},
            RoundingRadius->0], RectangleBox[{1.75, 0.}, {1.8000000000000003, 5},
            RoundingRadius->0], RectangleBox[{1.8000000000000003, 0.}, {1.85, 5},
            RoundingRadius->0], RectangleBox[{1.85, 0.}, {1.9, 1},
            RoundingRadius->0], RectangleBox[{1.9, 0.}, {1.9500000000000002, 2},
            RoundingRadius->0], RectangleBox[{1.9500000000000002, 0.}, {2., 2},
            RoundingRadius->0], RectangleBox[{2., 0.}, {2.0500000000000003, 1},
            
            RoundingRadius->
             0]}, {}, {}}}, {{{{}, {}, {}, {}, {}, {}, {}, {}, {}, {}, {}, \
{}, {}, {}}, {}}, {{{}, {}, {}, {}, {}, {}, {}, {}, {}, {}, {}, {}, {}, {}, \
{}, {}, {}, {}, {}, {}, {}, {}, {}, {}, {}, {}, {}, {}, {}, {}, {}, {}, {}, \
{}, {}, {}, {}, {}}, {}}}},
       AspectRatio->1,
       Axes->{True, True},
       AxesLabel->{None, None},
       AxesOrigin->{0.272, 0},
       BaseStyle->{
         FaceForm[None], FontSize -> 12},
       Frame->True,
       FrameLabel->{{
          FormBox["\"Individuals\"", TraditionalForm], None}, {
          FormBox["\"Relative Fitness\"", TraditionalForm], None}},
       FrameTicks->{{Automatic, Automatic}, {Automatic, Automatic}},
       GridLines->{None, None},
       GridLinesStyle->Directive[
         GrayLevel[0.5, 0.4]],
       ImageSize->250,
       PlotRange->{{0.3, 1.7}, {0, 400}},
       PlotRangePadding->{{
          Scaled[0.02], 
          Scaled[0.02]}, {None, 
          Scaled[0.05]}},
       Ticks->{Automatic, Automatic}]}
    },
    GridBoxAlignment->{
     "Columns" -> {{Left}}, "ColumnsIndexed" -> {}, "Rows" -> {{Baseline}}, 
      "RowsIndexed" -> {}},
    GridBoxSpacings->{"Columns" -> {
        Offset[0.27999999999999997`], {
         Offset[0.5599999999999999]}, 
        Offset[0.27999999999999997`]}, "ColumnsIndexed" -> {}, "Rows" -> {
        Offset[0.2], {
         Offset[0.4]}, 
        Offset[0.2]}, "RowsIndexed" -> {}}],
   Column],
  Function[BoxForm`e$, 
   TableForm[BoxForm`e$]]]], "Output",
 CellChangeTimes->{
  3.791719707298656*^9, 3.7917197577625427`*^9, {3.7917841445732574`*^9, 
   3.7917841646074033`*^9}, 3.791784654577428*^9, 3.791784687761326*^9, 
   3.7922233586623907`*^9, 3.792223462448327*^9, 3.7922236184042473`*^9, 
   3.792223775542235*^9, {3.79222380622499*^9, 3.792223869324599*^9}}]
}, Open  ]],

Cell["Plot male and female variance separately", "Text",
 CellChangeTimes->{{3.791624507322529*^9, 3.7916245153539886`*^9}, {
  3.791718216253373*^9, 3.791718218157482*^9}}],

Cell[BoxData[{
 RowBox[{
  RowBox[{"DatF1", "=", 
   RowBox[{"Table", "[", 
    RowBox[{
     RowBox[{"Table", "[", 
      RowBox[{
       RowBox[{
        RowBox[{"Datt", "=", 
         RowBox[{"Johanna", "[", 
          RowBox[{
          "sdchange", ",", "sdchange", ",", "popsize", ",", "imf", ",", "mc", 
           ",", "gf", ",", "gm"}], "]"}]}], ";", 
        RowBox[{"{", 
         RowBox[{"sdchange", ",", 
          RowBox[{"Datt", "[", 
           RowBox[{"[", "1", "]"}], "]"}]}], "}"}]}], ",", 
       RowBox[{"{", 
        RowBox[{"sdchange", ",", 
         RowBox[{"{", 
          RowBox[{"0.1", ",", "0.2", ",", "0.3", ",", "0.4"}], "}"}]}], 
        "}"}]}], "]"}], ",", 
     RowBox[{"{", 
      RowBox[{"num", ",", "0", ",", "10"}], "}"}]}], "]"}]}], 
  ";"}], "\[IndentingNewLine]", 
 RowBox[{
  RowBox[{"DatM1", "=", 
   RowBox[{"Table", "[", 
    RowBox[{
     RowBox[{"Table", "[", 
      RowBox[{
       RowBox[{
        RowBox[{"Datt", "=", 
         RowBox[{"Johanna", "[", 
          RowBox[{
          "sdchange", ",", "sdchange", ",", "popsize", ",", "imf", ",", "mc", 
           ",", "gf", ",", "gm"}], "]"}]}], ";", 
        RowBox[{"{", 
         RowBox[{"sdchange", ",", 
          RowBox[{"Datt", "[", 
           RowBox[{"[", "2", "]"}], "]"}]}], "}"}]}], ",", 
       RowBox[{"{", 
        RowBox[{"sdchange", ",", 
         RowBox[{"{", 
          RowBox[{"0.1", ",", "0.2", ",", "0.3", ",", "0.4"}], "}"}]}], 
        "}"}]}], "]"}], ",", 
     RowBox[{"{", 
      RowBox[{"num", ",", "0", ",", "10"}], "}"}]}], "]"}]}], 
  ";"}], "\[IndentingNewLine]", 
 RowBox[{
  RowBox[{"DatBF1", "=", 
   RowBox[{"Table", "[", 
    RowBox[{
     RowBox[{"Table", "[", 
      RowBox[{
       RowBox[{
        RowBox[{"Datt", "=", 
         RowBox[{"Johanna", "[", 
          RowBox[{
          "sdchange", ",", "sdm", ",", "popsize", ",", "imf", ",", "mc", ",", 
           "gf", ",", "gm"}], "]"}]}], ";", 
        RowBox[{"{", 
         RowBox[{"sdchange", ",", 
          RowBox[{"Datt", "[", 
           RowBox[{"[", "1", "]"}], "]"}]}], "}"}]}], ",", 
       RowBox[{"{", 
        RowBox[{"sdchange", ",", 
         RowBox[{"{", 
          RowBox[{"0.1", ",", "0.2", ",", "0.3", ",", "0.4"}], "}"}]}], 
        "}"}]}], "]"}], ",", 
     RowBox[{"{", 
      RowBox[{"num", ",", "0", ",", "10"}], "}"}]}], "]"}]}], 
  ";"}], "\[IndentingNewLine]", 
 RowBox[{
  RowBox[{"DatBM1", "=", 
   RowBox[{"Table", "[", 
    RowBox[{
     RowBox[{"Table", "[", 
      RowBox[{
       RowBox[{
        RowBox[{"Datt", "=", 
         RowBox[{"Johanna", "[", 
          RowBox[{
          "sdchange", ",", "sdm", ",", "popsize", ",", "imf", ",", "mc", ",", 
           "gf", ",", "gm"}], "]"}]}], ";", 
        RowBox[{"{", 
         RowBox[{"sdchange", ",", 
          RowBox[{"Datt", "[", 
           RowBox[{"[", "2", "]"}], "]"}]}], "}"}]}], ",", 
       RowBox[{"{", 
        RowBox[{"sdchange", ",", 
         RowBox[{"{", 
          RowBox[{"0.1", ",", "0.2", ",", "0.3", ",", "0.4"}], "}"}]}], 
        "}"}]}], "]"}], ",", 
     RowBox[{"{", 
      RowBox[{"num", ",", "0", ",", "10"}], "}"}]}], "]"}]}], 
  ";"}], "\[IndentingNewLine]", 
 RowBox[{
  RowBox[{"DatCF1", "=", 
   RowBox[{"Table", "[", 
    RowBox[{
     RowBox[{"Table", "[", 
      RowBox[{
       RowBox[{
        RowBox[{"Datt", "=", 
         RowBox[{"Johanna", "[", 
          RowBox[{
          "sdf", ",", "sdchange", ",", "popsize", ",", "imf", ",", "mc", ",", 
           "gf", ",", "gm"}], "]"}]}], ";", 
        RowBox[{"{", 
         RowBox[{"sdchange", ",", 
          RowBox[{"Datt", "[", 
           RowBox[{"[", "1", "]"}], "]"}]}], "}"}]}], ",", 
       RowBox[{"{", 
        RowBox[{"sdchange", ",", 
         RowBox[{"{", 
          RowBox[{"0.1", ",", "0.2", ",", "0.3", ",", "0.4"}], "}"}]}], 
        "}"}]}], "]"}], ",", 
     RowBox[{"{", 
      RowBox[{"num", ",", "0", ",", "10"}], "}"}]}], "]"}]}], 
  ";"}], "\[IndentingNewLine]", 
 RowBox[{
  RowBox[{"DatCM1", "=", 
   RowBox[{"Table", "[", 
    RowBox[{
     RowBox[{"Table", "[", 
      RowBox[{
       RowBox[{
        RowBox[{"Datt", "=", 
         RowBox[{"Johanna", "[", 
          RowBox[{
          "sdf", ",", "sdchange", ",", "popsize", ",", "imf", ",", "mc", ",", 
           "gf", ",", "gm"}], "]"}]}], ";", 
        RowBox[{"{", 
         RowBox[{"sdchange", ",", 
          RowBox[{"Datt", "[", 
           RowBox[{"[", "2", "]"}], "]"}]}], "}"}]}], ",", 
       RowBox[{"{", 
        RowBox[{"sdchange", ",", 
         RowBox[{"{", 
          RowBox[{"0.1", ",", "0.2", ",", "0.3", ",", "0.4"}], "}"}]}], 
        "}"}]}], "]"}], ",", 
     RowBox[{"{", 
      RowBox[{"num", ",", "0", ",", "10"}], "}"}]}], "]"}]}], ";"}]}], "Input",
 CellChangeTimes->{{3.7916245977707024`*^9, 3.7916245993137903`*^9}, 
   3.79162486750613*^9, {3.791625284942006*^9, 3.7916253307176247`*^9}, {
   3.7916253689868135`*^9, 3.791625374436125*^9}, {3.79162564079636*^9, 
   3.791625665226757*^9}, {3.7916262997110476`*^9, 3.791626307230478*^9}, {
   3.7916263799266357`*^9, 3.7916264102613707`*^9}, {3.791628754125432*^9, 
   3.7916287727254963`*^9}, {3.8019170082746716`*^9, 3.801917014919802*^9}}],

Cell[BoxData[{
 RowBox[{
  RowBox[{"AF", "=", 
   RowBox[{"ListLinePlot", "[", 
    RowBox[{"DatF1", ",", 
     RowBox[{"PlotRange", "\[Rule]", "All"}], ",", 
     RowBox[{"PlotStyle", "\[Rule]", 
      RowBox[{"Directive", "[", 
       RowBox[{"Black", ",", 
        RowBox[{"Opacity", "[", "0.3", "]"}]}], "]"}]}]}], "]"}]}], 
  ";"}], "\[IndentingNewLine]", 
 RowBox[{
  RowBox[{"AFmean", "=", 
   RowBox[{"ListLinePlot", "[", 
    RowBox[{
     RowBox[{"Mean", "[", "DatF1", "]"}], ",", 
     RowBox[{"PlotRange", "\[Rule]", "All"}], ",", 
     RowBox[{"PlotMarkers", "\[Rule]", 
      RowBox[{"{", 
       RowBox[{"\"\<\[FilledDiamond]\>\"", ",", " ", "30"}], "}"}]}], ",", 
     RowBox[{"PlotStyle", "\[Rule]", 
      RowBox[{"Directive", "[", "Black", "]"}]}]}], "]"}]}], 
  ";"}], "\[IndentingNewLine]", 
 RowBox[{
  RowBox[{"AM", "=", 
   RowBox[{"ListLinePlot", "[", 
    RowBox[{"DatM1", ",", 
     RowBox[{"PlotRange", "\[Rule]", "All"}], ",", 
     RowBox[{"PlotStyle", "\[Rule]", 
      RowBox[{"Directive", "[", 
       RowBox[{"Black", ",", 
        RowBox[{"Opacity", "[", "0.3", "]"}]}], "]"}]}]}], "]"}]}], 
  ";"}], "\[IndentingNewLine]", 
 RowBox[{
  RowBox[{"AMmean", "=", 
   RowBox[{"ListLinePlot", "[", 
    RowBox[{
     RowBox[{"Mean", "[", "DatM1", "]"}], ",", 
     RowBox[{"PlotRange", "\[Rule]", "All"}], ",", 
     RowBox[{"PlotMarkers", "\[Rule]", 
      RowBox[{"{", 
       RowBox[{"\"\<\[FilledCircle]\>\"", ",", " ", "30"}], "}"}]}], ",", 
     RowBox[{"PlotStyle", "\[Rule]", 
      RowBox[{"Directive", "[", "Black", "]"}]}]}], "]"}]}], 
  ";"}], "\[IndentingNewLine]", 
 RowBox[{
  RowBox[{"ABF", "=", 
   RowBox[{"ListLinePlot", "[", 
    RowBox[{"DatBF1", ",", 
     RowBox[{"PlotRange", "\[Rule]", "All"}], ",", 
     RowBox[{"PlotStyle", "\[Rule]", 
      RowBox[{"Directive", "[", 
       RowBox[{"Purple", ",", 
        RowBox[{"Opacity", "[", "0.3", "]"}]}], "]"}]}]}], "]"}]}], 
  ";"}], "\[IndentingNewLine]", 
 RowBox[{
  RowBox[{"ABFmean", "=", 
   RowBox[{"ListLinePlot", "[", 
    RowBox[{
     RowBox[{"Mean", "[", "DatBF1", "]"}], ",", 
     RowBox[{"PlotRange", "\[Rule]", "All"}], ",", 
     RowBox[{"PlotMarkers", "\[Rule]", 
      RowBox[{"{", 
       RowBox[{"\"\<\[FilledDiamond]\>\"", ",", " ", "30"}], "}"}]}], ",", 
     RowBox[{"PlotStyle", "\[Rule]", 
      RowBox[{"Directive", "[", "Purple", "]"}]}]}], "]"}]}], 
  ";"}], "\[IndentingNewLine]", 
 RowBox[{
  RowBox[{"ABM", "=", 
   RowBox[{"ListLinePlot", "[", 
    RowBox[{"DatBM1", ",", 
     RowBox[{"PlotRange", "\[Rule]", "All"}], ",", 
     RowBox[{"PlotStyle", "\[Rule]", 
      RowBox[{"Directive", "[", 
       RowBox[{"Purple", ",", 
        RowBox[{"Opacity", "[", "0.3", "]"}]}], "]"}]}]}], "]"}]}], 
  ";"}], "\[IndentingNewLine]", 
 RowBox[{
  RowBox[{"ABMmean", "=", 
   RowBox[{"ListLinePlot", "[", 
    RowBox[{
     RowBox[{"Mean", "[", "DatBM1", "]"}], ",", 
     RowBox[{"PlotRange", "\[Rule]", "All"}], ",", 
     RowBox[{"PlotMarkers", "\[Rule]", 
      RowBox[{"{", 
       RowBox[{"\"\<\[FilledCircle]\>\"", ",", " ", "30"}], "}"}]}], ",", 
     RowBox[{"PlotStyle", "\[Rule]", 
      RowBox[{"Directive", "[", "Purple", "]"}]}]}], "]"}]}], 
  ";"}], "\[IndentingNewLine]", 
 RowBox[{
  RowBox[{"ACF", "=", 
   RowBox[{"ListLinePlot", "[", 
    RowBox[{"DatCF1", ",", 
     RowBox[{"PlotRange", "\[Rule]", "All"}], ",", 
     RowBox[{"PlotStyle", "\[Rule]", 
      RowBox[{"Directive", "[", 
       RowBox[{"Brown", ",", 
        RowBox[{"Opacity", "[", "0.3", "]"}]}], "]"}]}]}], "]"}]}], 
  ";"}], "\[IndentingNewLine]", 
 RowBox[{
  RowBox[{"ACFmean", "=", 
   RowBox[{"ListLinePlot", "[", 
    RowBox[{
     RowBox[{"Mean", "[", "DatCF1", "]"}], ",", 
     RowBox[{"PlotRange", "\[Rule]", "All"}], ",", 
     RowBox[{"PlotMarkers", "\[Rule]", 
      RowBox[{"{", 
       RowBox[{"\"\<\[FilledDiamond]\>\"", ",", " ", "30"}], "}"}]}], ",", 
     RowBox[{"PlotStyle", "\[Rule]", 
      RowBox[{"Directive", "[", "Brown", "]"}]}]}], "]"}]}], 
  ";"}], "\[IndentingNewLine]", 
 RowBox[{
  RowBox[{"ACM", "=", 
   RowBox[{"ListLinePlot", "[", 
    RowBox[{"DatCM1", ",", 
     RowBox[{"PlotRange", "\[Rule]", "All"}], ",", 
     RowBox[{"PlotStyle", "\[Rule]", 
      RowBox[{"Directive", "[", 
       RowBox[{"Brown", ",", 
        RowBox[{"Opacity", "[", "0.3", "]"}]}], "]"}]}]}], "]"}]}], 
  ";"}], "\[IndentingNewLine]", 
 RowBox[{
  RowBox[{"ACMmean", "=", 
   RowBox[{"ListLinePlot", "[", 
    RowBox[{
     RowBox[{"Mean", "[", "DatCM1", "]"}], ",", 
     RowBox[{"PlotRange", "\[Rule]", "All"}], ",", 
     RowBox[{"PlotMarkers", "\[Rule]", 
      RowBox[{"{", 
       RowBox[{"\"\<\[FilledCircle]\>\"", ",", " ", "30"}], "}"}]}], ",", 
     RowBox[{"PlotStyle", "\[Rule]", 
      RowBox[{"Directive", "[", "Brown", "]"}]}]}], "]"}]}], ";"}]}], "Input",
 CellChangeTimes->{{3.7916246297535315`*^9, 3.7916246571140966`*^9}, {
  3.791625359230255*^9, 3.7916253607173405`*^9}, {3.7916256464996862`*^9, 
  3.7916256745142884`*^9}, {3.7916257238351097`*^9, 3.791625762066296*^9}, {
  3.7916259037624006`*^9, 3.7916259396004505`*^9}, {3.7916261227209244`*^9, 
  3.7916261281912374`*^9}, {3.791626395174508*^9, 3.791626430141508*^9}, {
  3.7916287322941837`*^9, 3.7916287797078953`*^9}, {3.791629001222565*^9, 
  3.7916290942048836`*^9}, {3.7916291276517963`*^9, 3.7916291791477423`*^9}, {
  3.79162923891516*^9, 3.791629280842559*^9}, {3.791629543626589*^9, 
  3.791629568528013*^9}, {3.801917020045065*^9, 3.8019170320553265`*^9}, {
  3.8020636650079737`*^9, 3.802063677573491*^9}}],

Cell[CellGroupData[{

Cell[BoxData[
 RowBox[{"GraphicsRow", "[", 
  RowBox[{
   RowBox[{"{", "\[IndentingNewLine]", 
    RowBox[{
     RowBox[{"Show", "[", 
      RowBox[{"AM", ",", "AF", ",", "AFmean", ",", "AMmean", ",", 
       RowBox[{"ImageSize", "\[Rule]", "450"}], ",", 
       RowBox[{"PlotRange", "->", "All"}], ",", " ", 
       RowBox[{"BaseStyle", "\[Rule]", 
        RowBox[{"{", 
         RowBox[{"FontSize", "\[Rule]", "15"}], "}"}]}], ",", 
       RowBox[{
       "PlotLabel", "\[Rule]", " ", "\"\<a. Both sexes are stressed\>\""}], 
       ",", 
       RowBox[{"Axes", "\[Rule]", "False"}], ",", 
       RowBox[{"Frame", "\[Rule]", 
        RowBox[{"{", 
         RowBox[{
          RowBox[{"{", 
           RowBox[{"True", ",", "False"}], "}"}], ",", 
          RowBox[{"{", 
           RowBox[{"True", ",", "False"}], "}"}]}], "}"}]}], ",", 
       RowBox[{"FrameLabel", "\[Rule]", 
        RowBox[{"{", 
         RowBox[{
          RowBox[{"{", " ", 
           RowBox[{"\"\<\!\(\*
StyleBox[SubscriptBox[\"I\", \"m\"],
FontSlant->\"Italic\"]\) \!\(\*SubscriptBox[
StyleBox[\"I\",
FontSlant->\"Italic\"], \"f\"]\)\>\"", ",", "None"}], "}"}], ",", 
          RowBox[{"{", 
           RowBox[{"\"\<Stress\>\"", ",", "None"}], "}"}]}], "}"}]}], ",", 
       RowBox[{"LabelStyle", "->", 
        RowBox[{"Directive", "[", "Black", "]"}]}]}], "]"}], ",", 
     "\[IndentingNewLine]", 
     RowBox[{"Show", "[", 
      RowBox[{"ABM", ",", "ABF", ",", "ABMmean", ",", "ABFmean", ",", 
       RowBox[{"ImageSize", "\[Rule]", "450"}], ",", 
       RowBox[{"PlotRange", "->", "All"}], ",", " ", 
       RowBox[{"BaseStyle", "\[Rule]", 
        RowBox[{"{", 
         RowBox[{"FontSize", "\[Rule]", "15"}], "}"}]}], ",", 
       RowBox[{
       "PlotLabel", "\[Rule]", " ", "\"\<b. Females only are stressed\>\""}], 
       ",", 
       RowBox[{"Axes", "\[Rule]", "False"}], ",", 
       RowBox[{"Frame", "\[Rule]", 
        RowBox[{"{", 
         RowBox[{
          RowBox[{"{", 
           RowBox[{"True", ",", "False"}], "}"}], ",", 
          RowBox[{"{", 
           RowBox[{"True", ",", "False"}], "}"}]}], "}"}]}], ",", 
       RowBox[{"FrameLabel", "\[Rule]", 
        RowBox[{"{", 
         RowBox[{
          RowBox[{"{", " ", 
           RowBox[{"None", ",", "None"}], "}"}], ",", 
          RowBox[{"{", 
           RowBox[{"\"\<Stress\>\"", ",", "None"}], "}"}]}], "}"}]}], ",", 
       RowBox[{"LabelStyle", "->", 
        RowBox[{"Directive", "[", "Black", "]"}]}]}], "]"}], ",", 
     RowBox[{"Show", "[", 
      RowBox[{"ACM", ",", "ACF", ",", "ACMmean", ",", "ACFmean", ",", 
       RowBox[{"ImageSize", "\[Rule]", "450"}], ",", 
       RowBox[{"PlotRange", "->", "All"}], ",", " ", 
       RowBox[{"BaseStyle", "\[Rule]", 
        RowBox[{"{", 
         RowBox[{"FontSize", "\[Rule]", "15"}], "}"}]}], ",", 
       RowBox[{
       "PlotLabel", "\[Rule]", " ", "\"\<c. Males only are stressed\>\""}], 
       ",", 
       RowBox[{"Axes", "\[Rule]", "False"}], ",", 
       RowBox[{"Frame", "\[Rule]", 
        RowBox[{"{", 
         RowBox[{
          RowBox[{"{", 
           RowBox[{"True", ",", "False"}], "}"}], ",", 
          RowBox[{"{", 
           RowBox[{"True", ",", "False"}], "}"}]}], "}"}]}], ",", 
       RowBox[{"FrameLabel", "\[Rule]", 
        RowBox[{"{", 
         RowBox[{
          RowBox[{"{", " ", 
           RowBox[{"None", ",", "None"}], "}"}], ",", 
          RowBox[{"{", 
           RowBox[{"\"\<Stress\>\"", ",", "None"}], "}"}]}], "}"}]}], ",", 
       RowBox[{"LabelStyle", "->", 
        RowBox[{"Directive", "[", "Black", "]"}]}]}], "]"}]}], "}"}], ",", 
   " ", 
   RowBox[{"Spacings", "\[Rule]", "1"}]}], "]"}]], "Input",
 CellChangeTimes->{{3.8019146133445888`*^9, 3.80191476204943*^9}, {
  3.80191486375313*^9, 3.801914869467375*^9}, {3.801914943749604*^9, 
  3.80191504946305*^9}, {3.801915084417435*^9, 3.8019151323153477`*^9}, {
  3.8019154217183475`*^9, 3.801915480612341*^9}}],

Cell[BoxData[
 GraphicsBox[{{}, {InsetBox[
     GraphicsBox[{{{}, {{}, {}, 
         {GrayLevel[0], PointSize[0.019444444444444445`], AbsoluteThickness[
          1.6], Opacity[0.3], 
          LineBox[{{0.1, 0.023671856612354648`}, {0.2, 0.0926825924639877}, {
           0.3, 0.19895501091945908`}, {0.4, 0.36120570240598837`}}]}, 
         {GrayLevel[0], PointSize[0.019444444444444445`], AbsoluteThickness[
          1.6], Opacity[0.3], 
          LineBox[{{0.1, 0.02608326246112296}, {0.2, 0.09687619699571276}, {
           0.3, 0.19422122465821892`}, {0.4, 0.341528273213342}}]}, 
         {GrayLevel[0], PointSize[0.019444444444444445`], AbsoluteThickness[
          1.6], Opacity[0.3], 
          LineBox[{{0.1, 0.023885374540218784`}, {0.2, 0.09689066575739788}, {
           0.3, 0.22268099169536645`}, {0.4, 0.3375176150881562}}]}, 
         {GrayLevel[0], PointSize[0.019444444444444445`], AbsoluteThickness[
          1.6], Opacity[0.3], 
          LineBox[{{0.1, 0.023400746591563097`}, {0.2, 0.09013478242562366}, {
           0.3, 0.2048405885818432}, {0.4, 0.3190078547172436}}]}, 
         {GrayLevel[0], PointSize[0.019444444444444445`], AbsoluteThickness[
          1.6], Opacity[0.3], 
          LineBox[{{0.1, 0.024534432848654673`}, {0.2, 
           0.10512700162977695`}, {0.3, 0.21351900684530364`}, {0.4, 
           0.3443597284442184}}]}, 
         {GrayLevel[0], PointSize[0.019444444444444445`], AbsoluteThickness[
          1.6], Opacity[0.3], 
          LineBox[{{0.1, 0.023439820026779946`}, {0.2, 
           0.10455756719156022`}, {0.3, 0.19790301115838016`}, {0.4, 
           0.3271327815215349}}]}, 
         {GrayLevel[0], PointSize[0.019444444444444445`], AbsoluteThickness[
          1.6], Opacity[0.3], 
          LineBox[{{0.1, 0.027456578711942622`}, {0.2, 0.09666237271416386}, {
           0.3, 0.21799716328243166`}, {0.4, 0.32775912711485894`}}]}, 
         {GrayLevel[0], PointSize[0.019444444444444445`], AbsoluteThickness[
          1.6], Opacity[0.3], 
          LineBox[{{0.1, 0.023196765711330218`}, {0.2, 0.1053556986739125}, {
           0.3, 0.20584617710476863`}, {0.4, 0.3339269810451788}}]}, 
         {GrayLevel[0], PointSize[0.019444444444444445`], AbsoluteThickness[
          1.6], Opacity[0.3], 
          LineBox[{{0.1, 0.02558771045395481}, {0.2, 0.09187352383222228}, {
           0.3, 0.22157078576507477`}, {0.4, 0.34829877854493063`}}]}, 
         {GrayLevel[0], PointSize[0.019444444444444445`], AbsoluteThickness[
          1.6], Opacity[0.3], 
          LineBox[{{0.1, 0.02510144311487282}, {0.2, 0.09703261142484225}, {
           0.3, 0.20767688378494306`}, {0.4, 0.35668395262507596`}}]}, 
         {GrayLevel[0], PointSize[0.019444444444444445`], AbsoluteThickness[
          1.6], Opacity[0.3], 
          LineBox[{{0.1, 0.027960452508321094`}, {0.2, 0.09802467718550874}, {
           0.3, 0.2015495312752019}, {0.4, 
           0.3754451423643974}}]}}, {}, {}, {{}, {}}}, {{}, {{}, {}, 
         {GrayLevel[0], PointSize[0.019444444444444445`], AbsoluteThickness[
          1.6], Opacity[0.3], 
          LineBox[{{0.1, 0.010470212125847296`}, {0.2, 0.03780723767492542}, {
           0.3, 0.08856079768416412}, {0.4, 0.15969365190623375`}}]}, 
         {GrayLevel[0], PointSize[0.019444444444444445`], AbsoluteThickness[
          1.6], Opacity[0.3], 
          LineBox[{{0.1, 0.010462599849262826`}, {0.2, 0.03928088039960676}, {
           0.3, 0.08761162055680251}, {0.4, 0.16533737554408498`}}]}, 
         {GrayLevel[0], PointSize[0.019444444444444445`], AbsoluteThickness[
          1.6], Opacity[0.3], 
          LineBox[{{0.1, 0.009979995253898527}, {0.2, 0.03926897652433805}, {
           0.3, 0.09492091989232643}, {0.4, 0.16953569643165467`}}]}, 
         {GrayLevel[0], PointSize[0.019444444444444445`], AbsoluteThickness[
          1.6], Opacity[0.3], 
          LineBox[{{0.1, 0.00986531119159428}, {0.2, 0.04156036853787842}, {
           0.3, 0.09151194824786231}, {0.4, 0.15606158198174858`}}]}, 
         {GrayLevel[0], PointSize[0.019444444444444445`], AbsoluteThickness[
          1.6], Opacity[0.3], 
          LineBox[{{0.1, 0.01000808978623575}, {0.2, 0.04325273292997642}, {
           0.3, 0.08831015043851162}, {0.4, 0.15174647242337364`}}]}, 
         {GrayLevel[0], PointSize[0.019444444444444445`], AbsoluteThickness[
          1.6], Opacity[0.3], 
          LineBox[{{0.1, 0.00972806920943684}, {0.2, 0.03723236434149764}, {
           0.3, 0.0870950906467102}, {0.4, 0.15813330437938544`}}]}, 
         {GrayLevel[0], PointSize[0.019444444444444445`], AbsoluteThickness[
          1.6], Opacity[0.3], 
          LineBox[{{0.1, 0.010410822052976667`}, {0.2, 
           0.041629275481702005`}, {0.3, 0.08746934064639121}, {0.4, 
           0.16950477495395377`}}]}, 
         {GrayLevel[0], PointSize[0.019444444444444445`], AbsoluteThickness[
          1.6], Opacity[0.3], 
          LineBox[{{0.1, 0.009063300798585135}, {0.2, 0.03962840763699147}, {
           0.3, 0.09840114140730194}, {0.4, 0.16374137868678684`}}]}, 
         {GrayLevel[0], PointSize[0.019444444444444445`], AbsoluteThickness[
          1.6], Opacity[0.3], 
          LineBox[{{0.1, 0.009771877013867312}, {0.2, 0.03978938317088764}, {
           0.3, 0.0815021338305169}, {0.4, 0.14476593812146787`}}]}, 
         {GrayLevel[0], PointSize[0.019444444444444445`], AbsoluteThickness[
          1.6], Opacity[0.3], 
          LineBox[{{0.1, 0.011056350479457511`}, {0.2, 0.03620047079059364}, {
           0.3, 0.08951832171754938}, {0.4, 0.17039424918750085`}}]}, 
         {GrayLevel[0], PointSize[0.019444444444444445`], AbsoluteThickness[
          1.6], Opacity[0.3], 
          LineBox[{{0.1, 0.010215704799570803`}, {0.2, 
           0.039288682796453485`}, {0.3, 0.09379679681323548}, {0.4, 
           0.14994517884780428`}}]}}, {}, {}, {{}, {}}}, {{}, {{{}, {}, 
          {GrayLevel[0], PointSize[0.019444444444444445`], AbsoluteThickness[
           1.6], LineBox[{{0.09999999999999999, 0.010093848414612085`}, {
            0.19999999999999998`, 0.03953988911680464}, {0.29999999999999993`,
             0.08988166017103381}, {0.39999999999999997`, 
            0.15989632749672678`}}]}}, {
          {GrayLevel[0], AbsolutePointSize[6], AbsoluteThickness[1.6], 
           GeometricTransformationBox[InsetBox[
             StyleBox["\<\"\[FilledDiamond]\"\>",
              StripOnInput->False,
              FontSize->30], {0., 0.}], {{{0.09999999999999999, 
            0.010093848414612085`}}, {{0.19999999999999998`, 
            0.03953988911680464}}, {{0.29999999999999993`, 
            0.08988166017103381}}, {{0.39999999999999997`, 
            0.15989632749672678`}}}]}, {}}}, {}, {}, {{}, {}}}, {{}, {{{}, {}, 
          {GrayLevel[0], PointSize[0.019444444444444445`], AbsoluteThickness[
           1.6], LineBox[{{0.09999999999999999, 0.024938040325555966`}, {
            0.19999999999999998`, 0.09774706275406442}, {0.29999999999999993`,
             0.2078873068246356}, {0.39999999999999997`, 
            0.34298781246226595`}}]}}, {
          {GrayLevel[0], AbsolutePointSize[6], AbsoluteThickness[1.6], 
           GeometricTransformationBox[InsetBox[
             StyleBox["\<\"\[FilledCircle]\"\>",
              StripOnInput->False,
              FontSize->30], {0., 0.}], {{{0.09999999999999999, 
            0.024938040325555966`}}, {{0.19999999999999998`, 
            0.09774706275406442}}, {{0.29999999999999993`, 
            0.2078873068246356}}, {{0.39999999999999997`, 
            0.34298781246226595`}}}]}, {}}}, {}, {}, {{}, {}}}},
      AspectRatio->NCache[GoldenRatio^(-1), 0.6180339887498948],
      Axes->False,
      AxesLabel->{None, None},
      AxesOrigin->{0.0953125, 0},
      BaseStyle->{FontSize -> 15},
      DisplayFunction->Identity,
      Frame->{{True, False}, {True, False}},
      FrameLabel->{{
         FormBox[
         "\"\\!\\(\\*\\nStyleBox[SubscriptBox[\\\"I\\\", \
\\\"m\\\"],\\nFontSlant->\\\"Italic\\\"]\\) \\!\\(\\*SubscriptBox[\\n \
StyleBox[\\\"I\\\",\\nFontSlant->\\\"Italic\\\"], \\\"f\\\"]\\)\"", 
          TraditionalForm], None}, {
         FormBox["\"Stress\"", TraditionalForm], None}},
      FrameTicks->{{Automatic, Automatic}, {Automatic, Automatic}},
      GridLines->{None, None},
      GridLinesStyle->Directive[
        GrayLevel[0.5, 0.4]],
      ImagePadding->All,
      ImageSize->450,
      LabelStyle->Directive[
        GrayLevel[0]],
      Method->{"CoordinatesToolOptions" -> {"DisplayFunction" -> ({
            (Part[{{Identity, Identity}, {Identity, Identity}}, 1, 2][#]& )[
             Part[#, 1]], 
            (Part[{{Identity, Identity}, {Identity, Identity}}, 2, 2][#]& )[
             Part[#, 2]]}& ), "CopiedValueFunction" -> ({
            (Part[{{Identity, Identity}, {Identity, Identity}}, 1, 2][#]& )[
             Part[#, 1]], 
            (Part[{{Identity, Identity}, {Identity, Identity}}, 2, 2][#]& )[
             Part[#, 2]]}& )}},
      PlotLabel->FormBox["\"a. Both sexes are stressed\"", TraditionalForm],
      PlotRange->All,
      PlotRangeClipping->True,
      PlotRangePadding->{{
         Scaled[0.02], 
         Scaled[0.02]}, {
         Scaled[0.02], 
         Scaled[0.05]}},
      Ticks->{Automatic, Automatic}], 
     NCache[{Rational[451, 2], -146.01052984216264`}, {
      225.5, -146.01052984216264`}], 
     ImageScaled[{0.5, 0.5}], {450, 278.11529493745263}], InsetBox[
     GraphicsBox[{{{}, {{}, {}, 
         {RGBColor[0.5, 0, 0.5], PointSize[0.019444444444444445`], 
          AbsoluteThickness[1.6], Opacity[0.3], 
          LineBox[{{0.1, 0.025435319832840312`}, {0.2, 
           0.039532963942755475`}, {0.3, 0.06801142400108001}, {0.4, 
           0.09822580523508476}}]}, 
         {RGBColor[0.5, 0, 0.5], PointSize[0.019444444444444445`], 
          AbsoluteThickness[1.6], Opacity[0.3], 
          LineBox[{{0.1, 0.023814928010766533`}, {0.2, 0.04201905388491588}, {
           0.3, 0.06516451560139659}, {0.4, 0.10311933061687366`}}]}, 
         {RGBColor[0.5, 0, 0.5], PointSize[0.019444444444444445`], 
          AbsoluteThickness[1.6], Opacity[0.3], 
          LineBox[{{0.1, 0.022643661597456823`}, {0.2, 0.04064518299246814}, {
           0.3, 0.06862767255146632}, {0.4, 0.1010107162704583}}]}, 
         {RGBColor[0.5, 0, 0.5], PointSize[0.019444444444444445`], 
          AbsoluteThickness[1.6], Opacity[0.3], 
          LineBox[{{0.1, 0.023725974429140137`}, {0.2, 0.04058395440367459}, {
           0.3, 0.06952106181271853}, {0.4, 0.09817569025935778}}]}, 
         {RGBColor[0.5, 0, 0.5], PointSize[0.019444444444444445`], 
          AbsoluteThickness[1.6], Opacity[0.3], 
          LineBox[{{0.1, 0.024136046130671454`}, {0.2, 0.03877542009711425}, {
           0.3, 0.07146567328743536}, {0.4, 0.10446078298854444`}}]}, 
         {RGBColor[0.5, 0, 0.5], PointSize[0.019444444444444445`], 
          AbsoluteThickness[1.6], Opacity[0.3], 
          LineBox[{{0.1, 0.02435530245859556}, {0.2, 0.04376830416648961}, {
           0.3, 0.06851016330377874}, {0.4, 0.11207633720620434`}}]}, 
         {RGBColor[0.5, 0, 0.5], PointSize[0.019444444444444445`], 
          AbsoluteThickness[1.6], Opacity[0.3], 
          LineBox[{{0.1, 0.024718183810783344`}, {0.2, 
           0.038652837605347413`}, {0.3, 0.06136072302583467}, {0.4, 
           0.10764757832419704`}}]}, 
         {RGBColor[0.5, 0, 0.5], PointSize[0.019444444444444445`], 
          AbsoluteThickness[1.6], Opacity[0.3], 
          LineBox[{{0.1, 0.024955838300726323`}, {0.2, 0.0378047478460506}, {
           0.3, 0.06904669582515974}, {0.4, 0.10002082122802462`}}]}, 
         {RGBColor[0.5, 0, 0.5], PointSize[0.019444444444444445`], 
          AbsoluteThickness[1.6], Opacity[0.3], 
          LineBox[{{0.1, 0.025072493374552435`}, {0.2, 0.04085781219364369}, {
           0.3, 0.06456192649914773}, {0.4, 0.11275322855239113`}}]}, 
         {RGBColor[0.5, 0, 0.5], PointSize[0.019444444444444445`], 
          AbsoluteThickness[1.6], Opacity[0.3], 
          LineBox[{{0.1, 0.023407857547916883`}, {0.2, 0.03673929563821696}, {
           0.3, 0.06493258169841488}, {0.4, 0.09223545933125}}]}, 
         {RGBColor[0.5, 0, 0.5], PointSize[0.019444444444444445`], 
          AbsoluteThickness[1.6], Opacity[0.3], 
          LineBox[{{0.1, 0.026181552468290428`}, {0.2, 0.03923614355047831}, {
           0.3, 0.0633486592780634}, {0.4, 
           0.09658584560113713}}]}}, {}, {}, {{}, {}}}, {{}, {{}, {}, 
         {RGBColor[0.5, 0, 0.5], PointSize[0.019444444444444445`], 
          AbsoluteThickness[1.6], Opacity[0.3], 
          LineBox[{{0.1, 0.00973235311297859}, {0.2, 0.04042071413194576}, {
           0.3, 0.09187256134261076}, {0.4, 0.15236001750060219`}}]}, 
         {RGBColor[0.5, 0, 0.5], PointSize[0.019444444444444445`], 
          AbsoluteThickness[1.6], Opacity[0.3], 
          LineBox[{{0.1, 0.010256863715489032`}, {0.2, 
           0.043120717562337284`}, {0.3, 0.09968403149578553}, {0.4, 
           0.14799887177777804`}}]}, 
         {RGBColor[0.5, 0, 0.5], PointSize[0.019444444444444445`], 
          AbsoluteThickness[1.6], Opacity[0.3], 
          LineBox[{{0.1, 0.00982410813875045}, {0.2, 0.04246991042371742}, {
           0.3, 0.08675130210571523}, {0.4, 0.155823175099415}}]}, 
         {RGBColor[0.5, 0, 0.5], PointSize[0.019444444444444445`], 
          AbsoluteThickness[1.6], Opacity[0.3], 
          LineBox[{{0.1, 0.01027482856276753}, {0.2, 0.04148856269399694}, {
           0.3, 0.10148137021031069`}, {0.4, 0.15162526659313066`}}]}, 
         {RGBColor[0.5, 0, 0.5], PointSize[0.019444444444444445`], 
          AbsoluteThickness[1.6], Opacity[0.3], 
          LineBox[{{0.1, 0.009474683558049372}, {0.2, 
           0.042943461339536096`}, {0.3, 0.09653217031015636}, {0.4, 
           0.1688956169569296}}]}, 
         {RGBColor[0.5, 0, 0.5], PointSize[0.019444444444444445`], 
          AbsoluteThickness[1.6], Opacity[0.3], 
          LineBox[{{0.1, 0.009872220557485585}, {0.2, 0.04026618886283056}, {
           0.3, 0.0894013528886635}, {0.4, 0.15425464884453485`}}]}, 
         {RGBColor[0.5, 0, 0.5], PointSize[0.019444444444444445`], 
          AbsoluteThickness[1.6], Opacity[0.3], 
          LineBox[{{0.1, 0.010134112324675508`}, {0.2, 0.0401352344241846}, {
           0.3, 0.086750017179745}, {0.4, 0.18641398713289048`}}]}, 
         {RGBColor[0.5, 0, 0.5], PointSize[0.019444444444444445`], 
          AbsoluteThickness[1.6], Opacity[0.3], 
          LineBox[{{0.1, 0.009318708596732655}, {0.2, 0.04249607714864208}, {
           0.3, 0.09690849293747933}, {0.4, 0.1511429173029203}}]}, 
         {RGBColor[0.5, 0, 0.5], PointSize[0.019444444444444445`], 
          AbsoluteThickness[1.6], Opacity[0.3], 
          LineBox[{{0.1, 0.01047056397305527}, {0.2, 0.04125924337558049}, {
           0.3, 0.0932047599769944}, {0.4, 0.17308458211447839`}}]}, 
         {RGBColor[0.5, 0, 0.5], PointSize[0.019444444444444445`], 
          AbsoluteThickness[1.6], Opacity[0.3], 
          LineBox[{{0.1, 0.010581656595760961`}, {0.2, 0.04196973806890835}, {
           0.3, 0.09291717239871947}, {0.4, 0.1588365303810499}}]}, 
         {RGBColor[0.5, 0, 0.5], PointSize[0.019444444444444445`], 
          AbsoluteThickness[1.6], Opacity[0.3], 
          LineBox[{{0.1, 0.009913713256058186}, {0.2, 0.03735753053776255}, {
           0.3, 0.08720889345352976}, {0.4, 
           0.15741651154368866`}}]}}, {}, {}, {{}, {}}}, {{}, {{{}, {}, 
          {RGBColor[0.5, 0, 0.5], PointSize[0.019444444444444445`], 
           AbsoluteThickness[1.6], 
           LineBox[{{0.09999999999999999, 0.02440428708743093}, {
            0.19999999999999998`, 0.039874156029195904`}, {
            0.29999999999999993`, 0.06677737244404508}, {0.39999999999999997`,
             0.102391963237593}}]}}, {
          {RGBColor[0.5, 0, 0.5], AbsolutePointSize[6], AbsoluteThickness[
           1.6], GeometricTransformationBox[InsetBox[
             StyleBox["\<\"\[FilledCircle]\"\>",
              StripOnInput->False,
              FontSize->30], {0., 0.}], {{{0.09999999999999999, 
            0.02440428708743093}}, {{0.19999999999999998`, 
            0.039874156029195904`}}, {{0.29999999999999993`, 
            0.06677737244404508}}, {{0.39999999999999997`, 
            0.102391963237593}}}]}, {}}}, {}, {}, {{}, {}}}, {{}, {{{}, {}, 
          {RGBColor[0.5, 0, 0.5], PointSize[0.019444444444444445`], 
           AbsoluteThickness[1.6], 
           LineBox[{{0.09999999999999999, 0.00998671021743665}, {
            0.19999999999999998`, 0.041266125324494744`}, {
            0.29999999999999993`, 0.09297382948179181}, {0.39999999999999997`,
             0.15980473865885622`}}]}}, {
          {RGBColor[0.5, 0, 0.5], AbsolutePointSize[6], AbsoluteThickness[
           1.6], GeometricTransformationBox[InsetBox[
             StyleBox["\<\"\[FilledDiamond]\"\>",
              StripOnInput->False,
              FontSize->30], {0., 0.}], {{{0.09999999999999999, 
            0.00998671021743665}}, {{0.19999999999999998`, 
            0.041266125324494744`}}, {{0.29999999999999993`, 
            0.09297382948179181}}, {{0.39999999999999997`, 
            0.15980473865885622`}}}]}, {}}}, {}, {}, {{}, {}}}},
      AspectRatio->NCache[GoldenRatio^(-1), 0.6180339887498948],
      Axes->False,
      AxesLabel->{None, None},
      AxesOrigin->{0.0953125, 0},
      BaseStyle->{FontSize -> 15},
      DisplayFunction->Identity,
      Frame->{{True, False}, {True, False}},
      FrameLabel->{{None, None}, {
         FormBox["\"Stress\"", TraditionalForm], None}},
      FrameTicks->{{Automatic, Automatic}, {Automatic, Automatic}},
      GridLines->{None, None},
      GridLinesStyle->Directive[
        GrayLevel[0.5, 0.4]],
      ImagePadding->All,
      ImageSize->450,
      LabelStyle->Directive[
        GrayLevel[0]],
      Method->{"CoordinatesToolOptions" -> {"DisplayFunction" -> ({
            (Part[{{Identity, Identity}, {Identity, Identity}}, 1, 2][#]& )[
             Part[#, 1]], 
            (Part[{{Identity, Identity}, {Identity, Identity}}, 2, 2][#]& )[
             Part[#, 2]]}& ), "CopiedValueFunction" -> ({
            (Part[{{Identity, Identity}, {Identity, Identity}}, 1, 2][#]& )[
             Part[#, 1]], 
            (Part[{{Identity, Identity}, {Identity, Identity}}, 2, 2][#]& )[
             Part[#, 2]]}& )}},
      PlotLabel->FormBox["\"b. Females only are stressed\"", TraditionalForm],
      PlotRange->All,
      PlotRangeClipping->True,
      PlotRangePadding->{{
         Scaled[0.02], 
         Scaled[0.02]}, {
         Scaled[0.02], 
         Scaled[0.05]}},
      Ticks->{Automatic, Automatic}], 
     NCache[{Rational[1353, 2], -146.01052984216264`}, {
      676.5, -146.01052984216264`}], 
     ImageScaled[{0.5, 0.5}], {450, 278.11529493745263}], InsetBox[
     GraphicsBox[{{{}, {{}, {}, 
         {RGBColor[0.6, 0.4, 0.2], PointSize[0.019444444444444445`], 
          AbsoluteThickness[1.6], Opacity[0.3], 
          LineBox[{{0.1, 0.024233050768840216`}, {0.2, 0.08158568268212141}, {
           0.3, 0.17018581667663485`}, {0.4, 0.2672797210119746}}]}, 
         {RGBColor[0.6, 0.4, 0.2], PointSize[0.019444444444444445`], 
          AbsoluteThickness[1.6], Opacity[0.3], 
          LineBox[{{0.1, 0.02229352014130386}, {0.2, 0.08374548094856456}, {
           0.3, 0.16608571315158568`}, {0.4, 0.24082801930285938`}}]}, 
         {RGBColor[0.6, 0.4, 0.2], PointSize[0.019444444444444445`], 
          AbsoluteThickness[1.6], Opacity[0.3], 
          LineBox[{{0.1, 0.024791991061539616`}, {0.2, 0.07499065082865558}, {
           0.3, 0.1593665097512005}, {0.4, 0.25418916475493636`}}]}, 
         {RGBColor[0.6, 0.4, 0.2], PointSize[0.019444444444444445`], 
          AbsoluteThickness[1.6], Opacity[0.3], 
          LineBox[{{0.1, 0.02278893274561322}, {0.2, 0.07535217075881305}, {
           0.3, 0.16547742656574632`}, {0.4, 0.24448019380431654`}}]}, 
         {RGBColor[0.6, 0.4, 0.2], PointSize[0.019444444444444445`], 
          AbsoluteThickness[1.6], Opacity[0.3], 
          LineBox[{{0.1, 0.024658437785473657`}, {0.2, 0.07525795693552133}, {
           0.3, 0.16917640035010068`}, {0.4, 0.2651506157932662}}]}, 
         {RGBColor[0.6, 0.4, 0.2], PointSize[0.019444444444444445`], 
          AbsoluteThickness[1.6], Opacity[0.3], 
          LineBox[{{0.1, 0.023365109050278908`}, {0.2, 0.08012766262740098}, {
           0.3, 0.1657057041024225}, {0.4, 0.2654622489323016}}]}, 
         {RGBColor[0.6, 0.4, 0.2], PointSize[0.019444444444444445`], 
          AbsoluteThickness[1.6], Opacity[0.3], 
          LineBox[{{0.1, 0.02591114117592356}, {0.2, 0.07958890326513911}, {
           0.3, 0.16409743539516233`}, {0.4, 0.25301483724673157`}}]}, 
         {RGBColor[0.6, 0.4, 0.2], PointSize[0.019444444444444445`], 
          AbsoluteThickness[1.6], Opacity[0.3], 
          LineBox[{{0.1, 0.027009568326078433`}, {0.2, 0.07728591181764745}, {
           0.3, 0.16016697287723566`}, {0.4, 0.25874668197427525`}}]}, 
         {RGBColor[0.6, 0.4, 0.2], PointSize[0.019444444444444445`], 
          AbsoluteThickness[1.6], Opacity[0.3], 
          LineBox[{{0.1, 0.0263290109391208}, {0.2, 0.08282589488498984}, {
           0.3, 0.1494156374646864}, {0.4, 0.24074233304038742`}}]}, 
         {RGBColor[0.6, 0.4, 0.2], PointSize[0.019444444444444445`], 
          AbsoluteThickness[1.6], Opacity[0.3], 
          LineBox[{{0.1, 0.026653807680343224`}, {0.2, 0.0780137637366757}, {
           0.3, 0.1496425859885351}, {0.4, 0.2522368975484621}}]}, 
         {RGBColor[0.6, 0.4, 0.2], PointSize[0.019444444444444445`], 
          AbsoluteThickness[1.6], Opacity[0.3], 
          LineBox[{{0.1, 0.02417755529408392}, {0.2, 0.0810053701902734}, {
           0.3, 0.15646708131020848`}, {0.4, 
           0.25740975656626974`}}]}}, {}, {}, {{}, {}}}, {{}, {{}, {}, 
         {RGBColor[0.6, 0.4, 0.2], PointSize[0.019444444444444445`], 
          AbsoluteThickness[1.6], Opacity[0.3], 
          LineBox[{{0.1, 0.009717073296360347}, {0.2, 0.009904662350229333}, {
           0.3, 0.009781073832226976}, {0.4, 0.010944045169507291`}}]}, 
         {RGBColor[0.6, 0.4, 0.2], PointSize[0.019444444444444445`], 
          AbsoluteThickness[1.6], Opacity[0.3], 
          LineBox[{{0.1, 0.010480255023563083`}, {0.2, 
           0.010330956182099208`}, {0.3, 0.009569594943508215}, {0.4, 
           0.009887237390481172}}]}, 
         {RGBColor[0.6, 0.4, 0.2], PointSize[0.019444444444444445`], 
          AbsoluteThickness[1.6], Opacity[0.3], 
          LineBox[{{0.1, 0.009554327807324401}, {0.2, 0.009605478629982438}, {
           0.3, 0.009665720215241784}, {0.4, 0.01020590499969179}}]}, 
         {RGBColor[0.6, 0.4, 0.2], PointSize[0.019444444444444445`], 
          AbsoluteThickness[1.6], Opacity[0.3], 
          LineBox[{{0.1, 0.010507347267540698`}, {0.2, 
           0.010022068273439306`}, {0.3, 0.009485060139859296}, {0.4, 
           0.010593329906638619`}}]}, 
         {RGBColor[0.6, 0.4, 0.2], PointSize[0.019444444444444445`], 
          AbsoluteThickness[1.6], Opacity[0.3], 
          LineBox[{{0.1, 0.009955430275568689}, {0.2, 0.00987022793602339}, {
           0.3, 0.009598002567044621}, {0.4, 0.009266934718403117}}]}, 
         {RGBColor[0.6, 0.4, 0.2], PointSize[0.019444444444444445`], 
          AbsoluteThickness[1.6], Opacity[0.3], 
          LineBox[{{0.1, 0.009992825576769913}, {0.2, 
           0.010795195985162006`}, {0.3, 0.010288687173882186`}, {0.4, 
           0.009583744343026281}}]}, 
         {RGBColor[0.6, 0.4, 0.2], PointSize[0.019444444444444445`], 
          AbsoluteThickness[1.6], Opacity[0.3], 
          LineBox[{{0.1, 0.009971885788326834}, {0.2, 
           0.010701212833738405`}, {0.3, 0.009440168877176641}, {0.4, 
           0.009863869325379276}}]}, 
         {RGBColor[0.6, 0.4, 0.2], PointSize[0.019444444444444445`], 
          AbsoluteThickness[1.6], Opacity[0.3], 
          LineBox[{{0.1, 0.010324824937488474`}, {0.2, 
           0.010063611019837305`}, {0.3, 0.010584075974035451`}, {0.4, 
           0.010693932654667775`}}]}, 
         {RGBColor[0.6, 0.4, 0.2], PointSize[0.019444444444444445`], 
          AbsoluteThickness[1.6], Opacity[0.3], 
          LineBox[{{0.1, 0.00984095871548916}, {0.2, 0.010391906639157024`}, {
           0.3, 0.00991522164571981}, {0.4, 0.010136605693059682`}}]}, 
         {RGBColor[0.6, 0.4, 0.2], PointSize[0.019444444444444445`], 
          AbsoluteThickness[1.6], Opacity[0.3], 
          LineBox[{{0.1, 0.009851178538428724}, {0.2, 0.009599088784332547}, {
           0.3, 0.010058199159971288`}, {0.4, 0.010613639784729545`}}]}, 
         {RGBColor[0.6, 0.4, 0.2], PointSize[0.019444444444444445`], 
          AbsoluteThickness[1.6], Opacity[0.3], 
          LineBox[{{0.1, 0.010563726783007725`}, {0.2, 0.01033003011837792}, {
           0.3, 0.010654227065269316`}, {0.4, 
           0.010851320021188349`}}]}}, {}, {}, {{}, {}}}, {{}, {{{}, {}, 
          {RGBColor[0.6, 0.4, 0.2], PointSize[0.019444444444444445`], 
           AbsoluteThickness[1.6], 
           LineBox[{{0.09999999999999999, 0.024746556815327222`}, {
            0.19999999999999998`, 0.07907085897052749}, {0.29999999999999993`,
             0.16143520760304714`}, {0.39999999999999997`, 
            0.2545036790887073}}]}}, {
          {RGBColor[0.6, 0.4, 0.2], AbsolutePointSize[6], AbsoluteThickness[
           1.6], GeometricTransformationBox[InsetBox[
             StyleBox["\<\"\[FilledCircle]\"\>",
              StripOnInput->False,
              FontSize->30], {0., 0.}], {{{0.09999999999999999, 
            0.024746556815327222`}}, {{0.19999999999999998`, 
            0.07907085897052749}}, {{0.29999999999999993`, 
            0.16143520760304714`}}, {{0.39999999999999997`, 
            0.2545036790887073}}}]}, {}}}, {}, {}, {{}, {}}}, {{}, {{{}, {}, 
          {RGBColor[0.6, 0.4, 0.2], PointSize[0.019444444444444445`], 
           AbsoluteThickness[1.6], 
           LineBox[{{0.09999999999999999, 0.010069075819078914`}, {
            0.19999999999999998`, 0.010146767159307173`}, {
            0.29999999999999993`, 0.009912730144903235}, {
            0.39999999999999997`, 0.010240051273342992`}}]}}, {
          {RGBColor[0.6, 0.4, 0.2], AbsolutePointSize[6], AbsoluteThickness[
           1.6], GeometricTransformationBox[InsetBox[
             StyleBox["\<\"\[FilledDiamond]\"\>",
              StripOnInput->False,
              FontSize->30], {0., 0.}], {{{0.09999999999999999, 
            0.010069075819078914`}}, {{0.19999999999999998`, 
            0.010146767159307173`}}, {{0.29999999999999993`, 
            0.009912730144903235}}, {{0.39999999999999997`, 
            0.010240051273342992`}}}]}, {}}}, {}, {}, {{}, {}}}},
      AspectRatio->NCache[GoldenRatio^(-1), 0.6180339887498948],
      Axes->False,
      AxesLabel->{None, None},
      AxesOrigin->{0.0953125, 0},
      BaseStyle->{FontSize -> 15},
      DisplayFunction->Identity,
      Frame->{{True, False}, {True, False}},
      FrameLabel->{{None, None}, {
         FormBox["\"Stress\"", TraditionalForm], None}},
      FrameTicks->{{Automatic, Automatic}, {Automatic, Automatic}},
      GridLines->{None, None},
      GridLinesStyle->Directive[
        GrayLevel[0.5, 0.4]],
      ImagePadding->All,
      ImageSize->450,
      LabelStyle->Directive[
        GrayLevel[0]],
      Method->{"CoordinatesToolOptions" -> {"DisplayFunction" -> ({
            (Part[{{Identity, Identity}, {Identity, Identity}}, 1, 2][#]& )[
             Part[#, 1]], 
            (Part[{{Identity, Identity}, {Identity, Identity}}, 2, 2][#]& )[
             Part[#, 2]]}& ), "CopiedValueFunction" -> ({
            (Part[{{Identity, Identity}, {Identity, Identity}}, 1, 2][#]& )[
             Part[#, 1]], 
            (Part[{{Identity, Identity}, {Identity, Identity}}, 2, 2][#]& )[
             Part[#, 2]]}& )}},
      PlotLabel->FormBox["\"c. Males only are stressed\"", TraditionalForm],
      PlotRange->All,
      PlotRangeClipping->True,
      PlotRangePadding->{{
         Scaled[0.02], 
         Scaled[0.02]}, {
         Scaled[0.02], 
         Scaled[0.05]}},
      Ticks->{Automatic, Automatic}], 
     NCache[{Rational[2255, 2], -146.01052984216264`}, {
      1127.5, -146.01052984216264`}], 
     ImageScaled[{0.5, 0.5}], {450, 278.11529493745263}]}, {}},
  ContentSelectable->True,
  ImageSize->{813.333333333331, 204.},
  PlotRangePadding->{6, 5}]], "Output",
 CellChangeTimes->{{3.8020636257825994`*^9, 3.802063646557025*^9}, 
   3.8020636850635877`*^9}]
}, Open  ]],

Cell[BoxData[{
 RowBox[{
  RowBox[{"DatA1", "=", 
   RowBox[{"Table", "[", 
    RowBox[{
     RowBox[{"Table", "[", 
      RowBox[{
       RowBox[{
        RowBox[{"Datat", "=", 
         RowBox[{"Johanna", "[", 
          RowBox[{
          "sdchange", ",", "sdchange", ",", "popsize", ",", "imf", ",", "mc", 
           ",", "gf", ",", "gm"}], "]"}]}], ";", 
        RowBox[{"Log", "[", 
         RowBox[{
          RowBox[{"Datat", "[", 
           RowBox[{"[", "2", "]"}], "]"}], "/", 
          RowBox[{"Datat", "[", 
           RowBox[{"[", "1", "]"}], "]"}]}], "]"}]}], ",", 
       RowBox[{"{", 
        RowBox[{"sdchange", ",", 
         RowBox[{"{", 
          RowBox[{"0.1", ",", "0.2", ",", "0.3", ",", "0.4"}], "}"}]}], 
        "}"}]}], "]"}], ",", 
     RowBox[{"{", 
      RowBox[{"num", ",", "0", ",", "20"}], "}"}]}], "]"}]}], 
  ";"}], "\[IndentingNewLine]", 
 RowBox[{
  RowBox[{"DatB21", "=", 
   RowBox[{"Table", "[", 
    RowBox[{
     RowBox[{"Table", "[", 
      RowBox[{
       RowBox[{
        RowBox[{"Datat", "=", 
         RowBox[{"Johanna", "[", 
          RowBox[{
          "sdchange", ",", "sdm", ",", "popsize", ",", "imf", ",", "mc", ",", 
           "gf", ",", "gm"}], "]"}]}], ";", 
        RowBox[{"Log", "[", 
         RowBox[{
          RowBox[{"Datat", "[", 
           RowBox[{"[", "2", "]"}], "]"}], "/", 
          RowBox[{"Datat", "[", 
           RowBox[{"[", "1", "]"}], "]"}]}], "]"}]}], ",", 
       RowBox[{"{", 
        RowBox[{"sdchange", ",", 
         RowBox[{"{", 
          RowBox[{"0.1", ",", "0.2", ",", "0.3", ",", "0.4"}], "}"}]}], 
        "}"}]}], "]"}], ",", 
     RowBox[{"{", 
      RowBox[{"num", ",", "0", ",", "20"}], "}"}]}], "]"}]}], 
  ";"}], "\[IndentingNewLine]", 
 RowBox[{
  RowBox[{"DatB1", "=", 
   RowBox[{"Table", "[", 
    RowBox[{
     RowBox[{"Table", "[", 
      RowBox[{
       RowBox[{
        RowBox[{"Datat", "=", 
         RowBox[{"Johanna", "[", 
          RowBox[{
          "sdf", ",", "sdchange", ",", "popsize", ",", "imf", ",", "mc", ",", 
           "gf", ",", "gm"}], "]"}]}], ";", 
        RowBox[{"Log", "[", 
         RowBox[{
          RowBox[{"Datat", "[", 
           RowBox[{"[", "2", "]"}], "]"}], "/", 
          RowBox[{"Datat", "[", 
           RowBox[{"[", "1", "]"}], "]"}]}], "]"}]}], ",", 
       RowBox[{"{", 
        RowBox[{"sdchange", ",", 
         RowBox[{"{", 
          RowBox[{"0.1", ",", "0.2", ",", "0.3", ",", "0.4"}], "}"}]}], 
        "}"}]}], "]"}], ",", 
     RowBox[{"{", 
      RowBox[{"num", ",", "0", ",", "20"}], "}"}]}], "]"}]}], 
  ";"}], "\[IndentingNewLine]", 
 RowBox[{
  RowBox[{"A1", "=", 
   RowBox[{"ListLinePlot", "[", 
    RowBox[{"DatA1", ",", 
     RowBox[{"PlotRange", "\[Rule]", "All"}], ",", 
     RowBox[{"PlotStyle", "\[Rule]", 
      RowBox[{"Directive", "[", 
       RowBox[{"Black", ",", 
        RowBox[{"Opacity", "[", "0.3", "]"}]}], "]"}]}]}], "]"}]}], 
  ";"}], "\[IndentingNewLine]", 
 RowBox[{
  RowBox[{"B1", "=", 
   RowBox[{"ListLinePlot", "[", 
    RowBox[{"DatB1", ",", 
     RowBox[{"PlotRange", "\[Rule]", 
      RowBox[{"{", 
       RowBox[{
        RowBox[{"{", 
         RowBox[{"1", ",", "4"}], "}"}], ",", 
        RowBox[{"{", 
         RowBox[{
          RowBox[{"Min", "[", 
           RowBox[{"0", ",", 
            RowBox[{"Min", "[", 
             RowBox[{"DatB21", ",", "DatA1", ",", "DatB1"}], "]"}]}], "]"}], 
          ",", 
          RowBox[{"Max", "[", 
           RowBox[{"DatB21", ",", "DatA1", ",", "DatB1"}], "]"}]}], "}"}]}], 
       "}"}]}], ",", 
     RowBox[{"PlotStyle", "\[Rule]", 
      RowBox[{"Directive", "[", 
       RowBox[{"Brown", ",", 
        RowBox[{"Opacity", "[", "0.3", "]"}]}], "]"}]}]}], "]"}]}], 
  ";"}], "\[IndentingNewLine]", 
 RowBox[{
  RowBox[{"B21", "=", 
   RowBox[{"ListLinePlot", "[", 
    RowBox[{"DatB21", ",", 
     RowBox[{"PlotStyle", "\[Rule]", 
      RowBox[{"Directive", "[", 
       RowBox[{"Purple", ",", 
        RowBox[{"PlotRange", "\[Rule]", "All"}], ",", 
        RowBox[{"Opacity", "[", "0.3", "]"}]}], "]"}]}]}], "]"}]}], 
  ";"}], "\[IndentingNewLine]", 
 RowBox[{
  RowBox[{"A31", "=", 
   RowBox[{"ListLinePlot", "[", 
    RowBox[{
     RowBox[{"Table", "[", 
      RowBox[{
       RowBox[{"Mean", "[", 
        RowBox[{
         RowBox[{"Transpose", "[", "DatA1", "]"}], "[", 
         RowBox[{"[", "\[ADoubleDot]", "]"}], "]"}], "]"}], ",", 
       RowBox[{"{", 
        RowBox[{"\[ADoubleDot]", ",", "1", ",", "4"}], "}"}]}], "]"}], ",", 
     RowBox[{"PlotStyle", "\[Rule]", 
      RowBox[{"Directive", "[", 
       RowBox[{"Black", ",", 
        RowBox[{"Thickness", "[", "0.008", "]"}]}], "]"}]}], ",", 
     RowBox[{"PlotRange", "\[Rule]", "All"}]}], "]"}]}], 
  ";"}], "\[IndentingNewLine]", 
 RowBox[{
  RowBox[{"B31", "=", 
   RowBox[{"ListLinePlot", "[", 
    RowBox[{
     RowBox[{"Table", "[", 
      RowBox[{
       RowBox[{"Mean", "[", 
        RowBox[{
         RowBox[{"Transpose", "[", "DatB1", "]"}], "[", 
         RowBox[{"[", "\[ADoubleDot]", "]"}], "]"}], "]"}], ",", 
       RowBox[{"{", 
        RowBox[{"\[ADoubleDot]", ",", "1", ",", "4"}], "}"}]}], "]"}], ",", 
     RowBox[{"PlotStyle", "\[Rule]", 
      RowBox[{"Directive", "[", 
       RowBox[{"Brown", ",", 
        RowBox[{"Thickness", "[", "0.008", "]"}]}], "]"}]}], ",", 
     RowBox[{"PlotRange", "\[Rule]", "All"}]}], "]"}]}], 
  ";"}], "\[IndentingNewLine]", 
 RowBox[{
  RowBox[{"B41", "=", 
   RowBox[{"ListLinePlot", "[", 
    RowBox[{
     RowBox[{"Table", "[", 
      RowBox[{
       RowBox[{"Mean", "[", 
        RowBox[{
         RowBox[{"Transpose", "[", "DatB21", "]"}], "[", 
         RowBox[{"[", "\[ADoubleDot]", "]"}], "]"}], "]"}], ",", 
       RowBox[{"{", 
        RowBox[{"\[ADoubleDot]", ",", "1", ",", "4"}], "}"}]}], "]"}], ",", 
     RowBox[{"PlotStyle", "\[Rule]", 
      RowBox[{"Directive", "[", 
       RowBox[{"Purple", ",", 
        RowBox[{"Thickness", "[", "0.008", "]"}]}], "]"}]}], ",", 
     RowBox[{"PlotRange", "\[Rule]", "All"}]}], "]"}]}], 
  ";"}], "\[IndentingNewLine]"}], "Input",
 CellChangeTimes->{{3.7886141407817183`*^9, 3.788614143380867*^9}, {
  3.7886148802160115`*^9, 3.7886149176581535`*^9}, {3.7886149805907526`*^9, 
  3.788615002959032*^9}, {3.788615106831973*^9, 3.7886151304963264`*^9}, {
  3.789813149307355*^9, 3.789813173538741*^9}, {3.791113347884617*^9, 
  3.791113365706637*^9}, {3.8019162089488263`*^9, 3.801916231117214*^9}, {
  3.8019185036348577`*^9, 3.8019185076641126`*^9}, {3.8019186724293985`*^9, 
  3.8019186830355453`*^9}, {3.801918730526023*^9, 3.8019187377931104`*^9}}],

Cell[CellGroupData[{

Cell[BoxData[
 RowBox[{"Show", "[", 
  RowBox[{
  "B1", ",", "A1", ",", "B21", ",", "A31", ",", "B31", ",", "B41", ",", 
   RowBox[{"ImageSize", "\[Rule]", "650"}], ",", 
   RowBox[{"PlotRange", "->", "All"}], ",", " ", 
   RowBox[{"BaseStyle", "\[Rule]", 
    RowBox[{"{", 
     RowBox[{"FontSize", "\[Rule]", "15"}], "}"}]}], ",", 
   RowBox[{"PlotLabel", "\[Rule]", " ", "\"\<\>\""}], ",", 
   RowBox[{"Axes", "\[Rule]", "False"}], ",", 
   RowBox[{"Frame", "\[Rule]", 
    RowBox[{"{", 
     RowBox[{
      RowBox[{"{", 
       RowBox[{"True", ",", "False"}], "}"}], ",", 
      RowBox[{"{", 
       RowBox[{"True", ",", "False"}], "}"}]}], "}"}]}], ",", 
   RowBox[{"FrameLabel", "\[Rule]", 
    RowBox[{"{", 
     RowBox[{
      RowBox[{"{", " ", 
       RowBox[{"\"\<Log (\!\(\*SubscriptBox[
StyleBox[\"I\",
FontSlant->\"Italic\"], \"m\"]\)/\!\(\*SubscriptBox[
StyleBox[\"I\",
FontSlant->\"Italic\"], \"f\"]\))\>\"", ",", "None"}], "}"}], ",", 
      RowBox[{"{", 
       RowBox[{"\"\<Stress\>\"", ",", "None"}], "}"}]}], "}"}]}], ",", 
   RowBox[{"LabelStyle", "->", 
    RowBox[{"Directive", "[", "Black", "]"}]}]}], "]"}]], "Input",
 CellChangeTimes->{{3.801916239291481*^9, 3.801916271409181*^9}, {
  3.801918537827832*^9, 3.8019185450997334`*^9}}],

Cell[BoxData[
 GraphicsBox[{{{}, {{}, {}, 
     {RGBColor[0.6, 0.4, 0.2], PointSize[0.016666666666666666`], 
      AbsoluteThickness[1.6], Opacity[0.3], 
      LineBox[{{1., 0.8533644054345793}, {2., 2.1356045386115112`}, {3., 
       2.83410147687209}, {4., 3.1476134004498904`}}]}, 
     {RGBColor[0.6, 0.4, 0.2], PointSize[0.016666666666666666`], 
      AbsoluteThickness[1.6], Opacity[0.3], 
      LineBox[{{1., 0.9181066649666167}, {2., 2.1154263946695284`}, {3., 
       2.707163084246026}, {4., 3.3078260413224143`}}]}, 
     {RGBColor[0.6, 0.4, 0.2], PointSize[0.016666666666666666`], 
      AbsoluteThickness[1.6], Opacity[0.3], 
      LineBox[{{1., 0.9087630887483441}, {2., 2.005920982275975}, {3., 
       2.7778034195158914`}, {4., 3.1558725996156993`}}]}, 
     {RGBColor[0.6, 0.4, 0.2], PointSize[0.016666666666666666`], 
      AbsoluteThickness[1.6], Opacity[0.3], 
      LineBox[{{1., 0.872136324617887}, {2., 2.0367374336324877`}, {3., 
       2.9406116642821423`}, {4., 3.2599163266529736`}}]}, 
     {RGBColor[0.6, 0.4, 0.2], PointSize[0.016666666666666666`], 
      AbsoluteThickness[1.6], Opacity[0.3], 
      LineBox[{{1., 0.9912328198589195}, {2., 1.8419668343655105`}, {3., 
       2.8862641552492723`}, {4., 3.1356649737080544`}}]}, 
     {RGBColor[0.6, 0.4, 0.2], PointSize[0.016666666666666666`], 
      AbsoluteThickness[1.6], Opacity[0.3], 
      LineBox[{{1., 0.8559332828539583}, {2., 2.097703384216959}, {3., 
       2.9572644599489664`}, {4., 3.224765567303838}}]}, 
     {RGBColor[0.6, 0.4, 0.2], PointSize[0.016666666666666666`], 
      AbsoluteThickness[1.6], Opacity[0.3], 
      LineBox[{{1., 0.9309199141330621}, {2., 2.031800750634777}, {3., 
       2.634133116935488}, {4., 3.2454784172338873`}}]}, 
     {RGBColor[0.6, 0.4, 0.2], PointSize[0.016666666666666666`], 
      AbsoluteThickness[1.6], Opacity[0.3], 
      LineBox[{{1., 0.916731081952467}, {2., 1.9720095949868142`}, {3., 
       2.7603388484584768`}, {4., 3.2170423535536896`}}]}, 
     {RGBColor[0.6, 0.4, 0.2], PointSize[0.016666666666666666`], 
      AbsoluteThickness[1.6], Opacity[0.3], 
      LineBox[{{1., 0.9053653808666876}, {2., 2.1090182314895385`}, {3., 
       2.705700208661341}, {4., 3.2315329799649586`}}]}, 
     {RGBColor[0.6, 0.4, 0.2], PointSize[0.016666666666666666`], 
      AbsoluteThickness[1.6], Opacity[0.3], 
      LineBox[{{1., 0.9326075694824755}, {2., 1.9139862276754938`}, {3., 
       2.68467363352394}, {4., 3.3482489349508464`}}]}, 
     {RGBColor[0.6, 0.4, 0.2], PointSize[0.016666666666666666`], 
      AbsoluteThickness[1.6], Opacity[0.3], 
      LineBox[{{1., 0.8240993222393171}, {2., 2.046727985882771}, {3., 
       2.8304604623773306`}, {4., 3.174554440365878}}]}, 
     {RGBColor[0.6, 0.4, 0.2], PointSize[0.016666666666666666`], 
      AbsoluteThickness[1.6], Opacity[0.3], 
      LineBox[{{1., 0.8816801112410136}, {2., 2.039902229164374}, {3., 
       2.7346348376310767`}, {4., 3.2073190611052316`}}]}, 
     {RGBColor[0.6, 0.4, 0.2], PointSize[0.016666666666666666`], 
      AbsoluteThickness[1.6], Opacity[0.3], 
      LineBox[{{1., 0.8833707871866618}, {2., 1.9993542016160393`}, {3., 
       2.6702628227968153`}, {4., 3.2596583743588683`}}]}, 
     {RGBColor[0.6, 0.4, 0.2], PointSize[0.016666666666666666`], 
      AbsoluteThickness[1.6], Opacity[0.3], 
      LineBox[{{1., 0.9789690575839368}, {2., 2.089473967678894}, {3., 
       2.702637277173292}, {4., 3.3295438256173555`}}]}, 
     {RGBColor[0.6, 0.4, 0.2], PointSize[0.016666666666666666`], 
      AbsoluteThickness[1.6], Opacity[0.3], 
      LineBox[{{1., 0.905182388574356}, {2., 2.177594780277578}, {3., 
       2.959235628482465}, {4., 2.989167556588589}}]}, 
     {RGBColor[0.6, 0.4, 0.2], PointSize[0.016666666666666666`], 
      AbsoluteThickness[1.6], Opacity[0.3], 
      LineBox[{{1., 0.9812179966031617}, {2., 2.2255788846564726`}, {3., 
       2.809462212788468}, {4., 3.2657053964299005`}}]}, 
     {RGBColor[0.6, 0.4, 0.2], PointSize[0.016666666666666666`], 
      AbsoluteThickness[1.6], Opacity[0.3], 
      LineBox[{{1., 0.9216721458254882}, {2., 2.0559764386156933`}, {3., 
       2.656210255794653}, {4., 3.2184770874507667`}}]}, 
     {RGBColor[0.6, 0.4, 0.2], PointSize[0.016666666666666666`], 
      AbsoluteThickness[1.6], Opacity[0.3], 
      LineBox[{{1., 0.9260512138207538}, {2., 2.1261655192036306`}, {3., 
       2.735327165163869}, {4., 3.111011533428084}}]}, 
     {RGBColor[0.6, 0.4, 0.2], PointSize[0.016666666666666666`], 
      AbsoluteThickness[1.6], Opacity[0.3], 
      LineBox[{{1., 0.9578965167362129}, {2., 2.073246919312771}, {3., 
       2.619586481159506}, {4., 3.2787660847878226`}}]}, 
     {RGBColor[0.6, 0.4, 0.2], PointSize[0.016666666666666666`], 
      AbsoluteThickness[1.6], Opacity[0.3], 
      LineBox[{{1., 0.9815906576197302}, {2., 2.0817238926791783`}, {3., 
       2.874207022707195}, {4., 3.210358217028873}}]}, 
     {RGBColor[0.6, 0.4, 0.2], PointSize[0.016666666666666666`], 
      AbsoluteThickness[1.6], Opacity[0.3], 
      LineBox[{{1., 0.8858849521703027}, {2., 2.0287249185185003`}, {3., 
       2.758285969525521}, {4., 
       3.2892374050354154`}}]}}, {}, {}, {{}, {}}}, {{}, {{}, {}, 
     {GrayLevel[0], PointSize[0.016666666666666666`], AbsoluteThickness[1.6], 
      Opacity[0.3], 
      LineBox[{{1., 0.9068062776282136}, {2., 0.8990870121458888}, {3., 
       0.8588746596418829}, {4., 0.7805163603847223}}]}, 
     {GrayLevel[0], PointSize[0.016666666666666666`], AbsoluteThickness[1.6], 
      Opacity[0.3], 
      LineBox[{{1., 0.9637945984499839}, {2., 0.9008955761352119}, {3., 
       0.8930302019502504}, {4., 0.777583562297475}}]}, 
     {GrayLevel[0], PointSize[0.016666666666666666`], AbsoluteThickness[1.6], 
      Opacity[0.3], 
      LineBox[{{1., 0.8194974853930922}, {2., 0.8719463138909426}, {3., 
       0.8544557148162688}, {4., 0.7923707637598334}}]}, 
     {GrayLevel[0], PointSize[0.016666666666666666`], AbsoluteThickness[1.6], 
      Opacity[0.3], 
      LineBox[{{1., 0.8962513162880376}, {2., 0.958880468809404}, {3., 
       0.9607982962083869}, {4., 0.847637463011588}}]}, 
     {GrayLevel[0], PointSize[0.016666666666666666`], AbsoluteThickness[1.6], 
      Opacity[0.3], 
      LineBox[{{1., 1.0299460239075782`}, {2., 0.9368042524915055}, {3., 
       0.8517292297447281}, {4., 0.7242447878509435}}]}, 
     {GrayLevel[0], PointSize[0.016666666666666666`], AbsoluteThickness[1.6], 
      Opacity[0.3], 
      LineBox[{{1., 0.9486147267282493}, {2., 0.9611683711045307}, {3., 
       0.782811022939141}, {4., 0.6678728652912577}}]}, 
     {GrayLevel[0], PointSize[0.016666666666666666`], AbsoluteThickness[1.6], 
      Opacity[0.3], 
      LineBox[{{1., 0.8973435465695688}, {2., 0.7936605860052042}, {3., 
       0.7787702653063872}, {4., 0.6258834362464452}}]}, 
     {GrayLevel[0], PointSize[0.016666666666666666`], AbsoluteThickness[1.6], 
      Opacity[0.3], 
      LineBox[{{1., 0.8117919011354603}, {2., 0.9016713937672507}, {3., 
       0.8108530180703943}, {4., 0.7219420822150234}}]}, 
     {GrayLevel[0], PointSize[0.016666666666666666`], AbsoluteThickness[1.6], 
      Opacity[0.3], 
      LineBox[{{1., 0.9633365469832794}, {2., 0.9189617458747776}, {3., 
       0.7803251232565455}, {4., 0.7279455131644637}}]}, 
     {GrayLevel[0], PointSize[0.016666666666666666`], AbsoluteThickness[1.6], 
      Opacity[0.3], 
      LineBox[{{1., 0.9186558863794826}, {2., 0.9556556794765656}, {3., 
       0.8830158351399624}, {4., 0.7291380577237618}}]}, 
     {GrayLevel[0], PointSize[0.016666666666666666`], AbsoluteThickness[1.6], 
      Opacity[0.3], 
      LineBox[{{1., 0.9852445755153215}, {2., 0.8651867512823738}, {3., 
       0.7789219249535241}, {4., 0.7925387173122892}}]}, 
     {GrayLevel[0], PointSize[0.016666666666666666`], AbsoluteThickness[1.6], 
      Opacity[0.3], 
      LineBox[{{1., 1.0118978286963651`}, {2., 0.9869641250847905}, {3., 
       0.7380999900812009}, {4., 0.7540153579476915}}]}, 
     {GrayLevel[0], PointSize[0.016666666666666666`], AbsoluteThickness[1.6], 
      Opacity[0.3], 
      LineBox[{{1., 0.9011316227452034}, {2., 0.8337555878448993}, {3., 
       0.7845658157166732}, {4., 0.7235305539713573}}]}, 
     {GrayLevel[0], PointSize[0.016666666666666666`], AbsoluteThickness[1.6], 
      Opacity[0.3], 
      LineBox[{{1., 0.8745964620965321}, {2., 0.9483571038570353}, {3., 
       0.8426149068232469}, {4., 0.7880759121750572}}]}, 
     {GrayLevel[0], PointSize[0.016666666666666666`], AbsoluteThickness[1.6], 
      Opacity[0.3], 
      LineBox[{{1., 0.8828242041149773}, {2., 0.8793443650246756}, {3., 
       0.8949181774494134}, {4., 0.7329229154469383}}]}, 
     {GrayLevel[0], PointSize[0.016666666666666666`], AbsoluteThickness[1.6], 
      Opacity[0.3], 
      LineBox[{{1., 1.0773142032117768`}, {2., 0.806076740971505}, {3., 
       0.8154689103874273}, {4., 0.7542190452423138}}]}, 
     {GrayLevel[0], PointSize[0.016666666666666666`], AbsoluteThickness[1.6], 
      Opacity[0.3], 
      LineBox[{{1., 0.9546087543961121}, {2., 0.9252411088120182}, {3., 
       0.8098676637029695}, {4., 0.7280331638984088}}]}, 
     {GrayLevel[0], PointSize[0.016666666666666666`], AbsoluteThickness[1.6], 
      Opacity[0.3], 
      LineBox[{{1., 0.8875219212927571}, {2., 0.8315441276311246}, {3., 
       0.7057961568362486}, {4., 0.7525298467960623}}]}, 
     {GrayLevel[0], PointSize[0.016666666666666666`], AbsoluteThickness[1.6], 
      Opacity[0.3], 
      LineBox[{{1., 0.9689453281095414}, {2., 0.9176732849862965}, {3., 
       0.8924902569555603}, {4., 0.718430093751389}}]}, 
     {GrayLevel[0], PointSize[0.016666666666666666`], AbsoluteThickness[1.6], 
      Opacity[0.3], 
      LineBox[{{1., 0.9563186043359991}, {2., 0.8795672925917262}, {3., 
       0.8262888199829013}, {4., 0.7818833395699216}}]}, 
     {GrayLevel[0], PointSize[0.016666666666666666`], AbsoluteThickness[1.6], 
      Opacity[0.3], 
      LineBox[{{1., 0.8341401835008541}, {2., 0.9416015630746414}, {3., 
       0.8196022209239194}, {4., 
       0.7570194603087264}}]}}, {}, {}, {{}, {}}}, {{}, {{}, {}, 
     {RGBColor[0.5, 0, 0.5], PointSize[0.016666666666666666`], 
      AbsoluteThickness[1.6], Opacity[0.3], 
      StyleBox[
       LineBox[{{1., 0.8808167871155692}, {2., 0.06228054333705669}, {
        3., -0.4078709879495137}, {4., -0.4964740453868709}}],
       PlotRange -> All]}, 
     {RGBColor[0.5, 0, 0.5], PointSize[0.016666666666666666`], 
      AbsoluteThickness[1.6], Opacity[0.3], 
      StyleBox[
       LineBox[{{1., 0.8941123499906523}, {2., 0.02867241103267704}, {
        3., -0.3028134800807217}, {4., -0.472456671258237}}],
       PlotRange -> All]}, 
     {RGBColor[0.5, 0, 0.5], PointSize[0.016666666666666666`], 
      AbsoluteThickness[1.6], Opacity[0.3], 
      StyleBox[
       LineBox[{{1., 0.9591805972531188}, {2., 0.05495692362388883}, {
        3., -0.27535195275908264`}, {4., -0.4871672701935833}}],
       PlotRange -> All]}, 
     {RGBColor[0.5, 0, 0.5], PointSize[0.016666666666666666`], 
      AbsoluteThickness[1.6], Opacity[0.3], 
      StyleBox[
       LineBox[{{1., 0.9626266043038131}, {2., 0.07974093170176313}, {
        3., -0.2717810733555052}, {4., -0.49726272032836893`}}],
       PlotRange -> All]}, 
     {RGBColor[0.5, 0, 0.5], PointSize[0.016666666666666666`], 
      AbsoluteThickness[1.6], Opacity[0.3], 
      StyleBox[
       LineBox[{{1., 0.8689577489300191}, {2., 0.0054673495722970524`}, {
        3., -0.3650487229015627}, {4., -0.43784269400241244`}}],
       PlotRange -> All]}, 
     {RGBColor[0.5, 0, 0.5], PointSize[0.016666666666666666`], 
      AbsoluteThickness[1.6], Opacity[0.3], 
      StyleBox[
       LineBox[{{1., 0.7957057245363655}, {2., -0.006018513240805889}, {
        3., -0.31930823347141735`}, {4., -0.4588986436854778}}],
       PlotRange -> All]}, 
     {RGBColor[0.5, 0, 0.5], PointSize[0.016666666666666666`], 
      AbsoluteThickness[1.6], Opacity[0.3], 
      StyleBox[
       LineBox[{{1., 0.9230280097359815}, {2., -0.03710940190485209}, {
        3., -0.34662723374242377`}, {4., -0.4238603407404598}}],
       PlotRange -> All]}, 
     {RGBColor[0.5, 0, 0.5], PointSize[0.016666666666666666`], 
      AbsoluteThickness[1.6], Opacity[0.3], 
      StyleBox[
       LineBox[{{1., 0.8592052798364209}, {2., 0.02689128289808956}, {
        3., -0.2866360412329085}, {4., -0.4255020370594063}}],
       PlotRange -> All]}, 
     {RGBColor[0.5, 0, 0.5], PointSize[0.016666666666666666`], 
      AbsoluteThickness[1.6], Opacity[0.3], 
      StyleBox[
       LineBox[{{1., 0.9418316439341838}, {2., 0.021652938556705047`}, {
        3., -0.3243981126402151}, {4., -0.4867055370649641}}],
       PlotRange -> All]}, 
     {RGBColor[0.5, 0, 0.5], PointSize[0.016666666666666666`], 
      AbsoluteThickness[1.6], Opacity[0.3], 
      StyleBox[
       LineBox[{{1., 0.937658155679796}, {2., 0.022896485648025263`}, {
        3., -0.25936930844408623`}, {4., -0.4695161815135964}}],
       PlotRange -> All]}, 
     {RGBColor[0.5, 0, 0.5], PointSize[0.016666666666666666`], 
      AbsoluteThickness[1.6], Opacity[0.3], 
      StyleBox[
       LineBox[{{1., 0.8738439112471846}, {2., 0.04560901643476865}, {
        3., -0.30503331881660734`}, {4., -0.4847857881894272}}],
       PlotRange -> All]}, 
     {RGBColor[0.5, 0, 0.5], PointSize[0.016666666666666666`], 
      AbsoluteThickness[1.6], Opacity[0.3], 
      StyleBox[
       LineBox[{{1., 0.9395784435731486}, {2., 0.06708711992645833}, {
        3., -0.3285844162170272}, {4., -0.45626576113740325`}}],
       PlotRange -> All]}, 
     {RGBColor[0.5, 0, 0.5], PointSize[0.016666666666666666`], 
      AbsoluteThickness[1.6], Opacity[0.3], 
      StyleBox[
       LineBox[{{1., 0.8168688561505502}, {2., -0.03764224199371072}, {
        3., -0.2568974878956492}, {4., -0.5450600304692931}}],
       PlotRange -> All]}, 
     {RGBColor[0.5, 0, 0.5], PointSize[0.016666666666666666`], 
      AbsoluteThickness[1.6], Opacity[0.3], 
      StyleBox[
       LineBox[{{1., 0.9226070222060124}, {2., -0.0021151350587569778`}, {
        3., -0.28949790544186144`}, {4., -0.4680295924809955}}],
       PlotRange -> All]}, 
     {RGBColor[0.5, 0, 0.5], PointSize[0.016666666666666666`], 
      AbsoluteThickness[1.6], Opacity[0.3], 
      StyleBox[
       LineBox[{{1., 0.8743573756331852}, {2., 0.0005211225378214523}, {
        3., -0.2307847694984393}, {4., -0.4344202195236168}}],
       PlotRange -> All]}, 
     {RGBColor[0.5, 0, 0.5], PointSize[0.016666666666666666`], 
      AbsoluteThickness[1.6], Opacity[0.3], 
      StyleBox[
       LineBox[{{1., 0.9597358149925259}, {2., -0.010129551882989495`}, {
        3., -0.38463914299915863`}, {4., -0.532433375664224}}],
       PlotRange -> All]}, 
     {RGBColor[0.5, 0, 0.5], PointSize[0.016666666666666666`], 
      AbsoluteThickness[1.6], Opacity[0.3], 
      StyleBox[
       LineBox[{{1., 0.9157694640419249}, {2., -0.006109631746892015}, {
        3., -0.31723679750655653`}, {4., -0.4496894527072269}}],
       PlotRange -> All]}, 
     {RGBColor[0.5, 0, 0.5], PointSize[0.016666666666666666`], 
      AbsoluteThickness[1.6], Opacity[0.3], 
      StyleBox[
       LineBox[{{1., 0.8818350651814454}, {2., 0.052353900760369276`}, {
        3., -0.29206526327114896`}, {4., -0.42302537960387093`}}],
       PlotRange -> All]}, 
     {RGBColor[0.5, 0, 0.5], PointSize[0.016666666666666666`], 
      AbsoluteThickness[1.6], Opacity[0.3], 
      StyleBox[
       LineBox[{{1., 0.8491971938629834}, {2., 0.048876041129142324`}, {
        3., -0.3091650041781666}, {4., -0.36640714722395923`}}],
       PlotRange -> All]}, 
     {RGBColor[0.5, 0, 0.5], PointSize[0.016666666666666666`], 
      AbsoluteThickness[1.6], Opacity[0.3], 
      StyleBox[
       LineBox[{{1., 0.9665832747933278}, {2., 0.0714181120302109}, {
        3., -0.2784521001864537}, {4., -0.3921924286622049}}],
       PlotRange -> All]}, 
     {RGBColor[0.5, 0, 0.5], PointSize[0.016666666666666666`], 
      AbsoluteThickness[1.6], Opacity[0.3], 
      StyleBox[
       LineBox[{{1., 0.8916445649572783}, {2., 0.03516092488492392}, {
        3., -0.3261773366685971}, {4., -0.5157910855689873}}],
       PlotRange -> All]}}, {}, {}, {{}, {}}}, {{}, {{}, {}, 
     {GrayLevel[0], PointSize[0.019444444444444445`], Thickness[0.008], 
      LineBox[{{1., 0.9281229522608754}, {2., 0.9006687357553511}, {3., 
       0.8268237243279538}, {4., 
       0.7465872999221747}}]}}, {}, {}, {{}, {}}}, {{}, {{}, {}, 
     {RGBColor[0.6, 0.4, 0.2], PointSize[0.019444444444444445`], Thickness[
      0.008], LineBox[{{1., 0.9148940801198063}, {2., 2.0573640052459288`}, {
       3., 2.7732554382520873`}, {4., 
       3.2194171703310976`}}]}}, {}, {}, {{}, {}}}, {{}, {{}, {}, 
     {RGBColor[0.5, 0, 0.5], PointSize[0.019444444444444445`], Thickness[
      0.008], LineBox[{{1., 0.9007211375216899}, {2., 
       0.024974315630770967`}, {3., -0.3084637471074811}, {
       4., -0.4630374477364088}}]}}, {}, {}, {{}, {}}}},
  AspectRatio->NCache[GoldenRatio^(-1), 0.6180339887498948],
  Axes->False,
  AxesLabel->{None, None},
  AxesOrigin->{1.015, 0},
  BaseStyle->{FontSize -> 15},
  DisplayFunction->Identity,
  Frame->{{True, False}, {True, False}},
  FrameLabel->{{
     FormBox[
     "\"Log (\\!\\(\\*SubscriptBox[\\n \
StyleBox[\\\"I\\\",\\nFontSlant->\\\"Italic\\\"], \
\\\"m\\\"]\\)/\\!\\(\\*SubscriptBox[\\n \
StyleBox[\\\"I\\\",\\nFontSlant->\\\"Italic\\\"], \\\"f\\\"]\\))\"", 
      TraditionalForm], None}, {
     FormBox["\"Stress\"", TraditionalForm], None}},
  FrameTicks->{{Automatic, Automatic}, {Automatic, Automatic}},
  GridLines->{None, None},
  GridLinesStyle->Directive[
    GrayLevel[0.5, 0.4]],
  ImagePadding->All,
  ImageSize->{516.333333333333, Automatic},
  LabelStyle->Directive[
    GrayLevel[0]],
  Method->{"CoordinatesToolOptions" -> {"DisplayFunction" -> ({
        (Part[{{Identity, Identity}, {Identity, Identity}}, 1, 2][#]& )[
         Part[#, 1]], 
        (Part[{{Identity, Identity}, {Identity, Identity}}, 2, 2][#]& )[
         Part[#, 2]]}& ), "CopiedValueFunction" -> ({
        (Part[{{Identity, Identity}, {Identity, Identity}}, 1, 2][#]& )[
         Part[#, 1]], 
        (Part[{{Identity, Identity}, {Identity, Identity}}, 2, 2][#]& )[
         Part[#, 2]]}& )}},
  PlotLabel->FormBox["\"\"", TraditionalForm],
  PlotRange->All,
  PlotRangeClipping->True,
  PlotRangePadding->{{0, 0}, {0, 0}},
  Ticks->{Automatic, Automatic}]], "Output",
 CellChangeTimes->{{3.7886149902773066`*^9, 3.788615006639242*^9}, {
   3.7886151162775135`*^9, 3.7886151403858924`*^9}, 3.788616194499184*^9, {
   3.7898131952039804`*^9, 3.789813216587203*^9}, 3.7898139188183684`*^9, {
   3.791112344866248*^9, 3.7911123513476186`*^9}, {3.791113372164006*^9, 
   3.791113386317816*^9}, 3.791114026277419*^9, 3.791114618759307*^9, 
   3.791624231205736*^9, {3.8013969334282503`*^9, 3.801396949777527*^9}, {
   3.801916226244854*^9, 3.801916271824072*^9}, 3.801918546087127*^9, 
   3.801918699853258*^9, 3.8019187437293234`*^9}]
}, Open  ]],

Cell["Results:", "Text",
 CellChangeTimes->{{3.78860961782802*^9, 3.7886096559632015`*^9}, 
   3.789813279944827*^9}]
}, Open  ]],

Cell[CellGroupData[{

Cell["II. Classical sexual selection+Nuptial gifts", "Subsection",
 CellChangeTimes->{{3.78860967727542*^9, 3.788609678307479*^9}, {
  3.788615814400444*^9, 3.7886158251520586`*^9}}],

Cell[TextData[{
 StyleBox["2nd set of assumptions:",
  FontWeight->"Bold"],
 "\n- males contribute little to fecundity. \n-There are condition dependent \
nuptial gifts!\n-Slight environmental stress, with no sex specificity.\n\
-Competition in males not in females.\n",
 StyleBox["Question: how does sex specific change in variance in condition \
affects the opp. for selection?",
  FontWeight->"Bold"]
}], "Text",
 CellChangeTimes->{{3.7886097011477857`*^9, 3.788609742619158*^9}, {
  3.788609835682481*^9, 3.7886098358514905`*^9}}],

Cell[BoxData[{
 RowBox[{
  RowBox[{"sdm", "=", 
   RowBox[{"1", "/", "10"}]}], ";"}], "\[IndentingNewLine]", 
 RowBox[{
  RowBox[{"sdf", "=", 
   RowBox[{"1", "/", "10"}]}], ";"}], "\[IndentingNewLine]", 
 RowBox[{
  RowBox[{
   RowBox[{"popsize", "=", "1000"}], ";"}], 
  "\[IndentingNewLine]"}], "\[IndentingNewLine]", 
 RowBox[{
  RowBox[{"imf", "=", 
   RowBox[{"5", "/", "10"}]}], ";"}], "\[IndentingNewLine]", 
 RowBox[{
  RowBox[{"mc", "=", 
   RowBox[{"1", "/", "100"}]}], ";"}], "\[IndentingNewLine]", 
 RowBox[{
  RowBox[{"gf", "=", "0"}], ";"}], "\[IndentingNewLine]", 
 RowBox[{
  RowBox[{"gm", "=", "2"}], ";"}]}], "Input",
 CellChangeTimes->{{3.7886097290113792`*^9, 3.788609730083441*^9}, {
   3.788609761572242*^9, 3.788609768915662*^9}, {3.789813284090064*^9, 
   3.7898132876492677`*^9}, {3.791112943469486*^9, 3.7911129508369074`*^9}, {
   3.7911129839498014`*^9, 3.7911130249481463`*^9}, {3.7911131060447845`*^9, 
   3.7911131485642166`*^9}, 3.791113230571907*^9, 3.8019169228194637`*^9, 
   3.8019171814858685`*^9, {3.8019183026679935`*^9, 3.801918302815646*^9}, 
   3.8019183372456293`*^9}],

Cell["\<\
Redifining the graphic style of the basic male competition scenario to use as \
comparison (smaller markers, red.)\
\>", "Text",
 CellChangeTimes->{{3.8019170885771275`*^9, 3.801917120804211*^9}, {
  3.802066775203504*^9, 3.802066776636673*^9}}],

Cell[BoxData[{
 RowBox[{
  RowBox[{"diam", "=", 
   RowBox[{"Graphics", "[", 
    RowBox[{"{", 
     RowBox[{
      RowBox[{"EdgeForm", "[", 
       RowBox[{"{", 
        RowBox[{"Black", ",", "Thin"}], "}"}], "]"}], ",", 
      RowBox[{"FaceForm", "[", "Red", "]"}], ",", 
      RowBox[{"Polygon", "[", 
       RowBox[{"{", 
        RowBox[{
         RowBox[{"{", 
          RowBox[{
           RowBox[{"-", "1"}], ",", "0"}], "}"}], ",", 
         RowBox[{"{", 
          RowBox[{"0", ",", "1"}], "}"}], ",", 
         RowBox[{"{", 
          RowBox[{"1", ",", "0"}], "}"}], ",", 
         RowBox[{"{", 
          RowBox[{"0", ",", 
           RowBox[{"-", "1"}]}], "}"}]}], "}"}], "]"}]}], "}"}], "]"}]}], 
  ";"}], "\[IndentingNewLine]", 
 RowBox[{
  RowBox[{"circ", "=", 
   RowBox[{"Graphics", "[", 
    RowBox[{"{", 
     RowBox[{
      RowBox[{"EdgeForm", "[", 
       RowBox[{"{", 
        RowBox[{"Black", ",", "Thin"}], "}"}], "]"}], ",", 
      RowBox[{"FaceForm", "[", "Red", "]"}], ",", 
      RowBox[{"Disk", "[", "]"}]}], "}"}], "]"}]}], ";"}]}], "Input",
 CellChangeTimes->{{3.801917736761876*^9, 3.8019177367638707`*^9}, {
  3.8019177946503415`*^9, 3.80191783304887*^9}, {3.801917900410413*^9, 
  3.801917902428961*^9}, {3.801918033285505*^9, 3.801918068316845*^9}, {
  3.8019181110885677`*^9, 3.8019181326888866`*^9}}],

Cell[BoxData[{
 RowBox[{
  RowBox[{"AFmean", "=", 
   RowBox[{"ListLinePlot", "[", 
    RowBox[{
     RowBox[{"Mean", "[", "DatF1", "]"}], ",", 
     RowBox[{"PlotRange", "\[Rule]", "All"}], ",", 
     RowBox[{"PlotMarkers", "\[Rule]", 
      RowBox[{"{", 
       RowBox[{"diam", ",", " ", "0.05"}], "}"}]}]}], "]"}]}], 
  ";"}], "\[IndentingNewLine]", 
 RowBox[{
  RowBox[{"AMmean", "=", 
   RowBox[{"ListLinePlot", "[", 
    RowBox[{
     RowBox[{"Mean", "[", "DatM1", "]"}], ",", 
     RowBox[{"PlotRange", "\[Rule]", "All"}], ",", 
     RowBox[{"PlotMarkers", "\[Rule]", 
      RowBox[{"{", 
       RowBox[{"circ", ",", "0.05"}], "}"}]}]}], "]"}]}], 
  ";"}], "\[IndentingNewLine]", 
 RowBox[{
  RowBox[{"ABFmean", "=", 
   RowBox[{"ListLinePlot", "[", 
    RowBox[{
     RowBox[{"Mean", "[", "DatBF1", "]"}], ",", 
     RowBox[{"PlotRange", "\[Rule]", "All"}], ",", 
     RowBox[{"PlotMarkers", "\[Rule]", 
      RowBox[{"{", 
       RowBox[{"diam", ",", " ", "0.05"}], "}"}]}]}], "]"}]}], 
  ";"}], "\[IndentingNewLine]", 
 RowBox[{
  RowBox[{"ABMmean", "=", 
   RowBox[{"ListLinePlot", "[", 
    RowBox[{
     RowBox[{"Mean", "[", "DatBM1", "]"}], ",", 
     RowBox[{"PlotRange", "\[Rule]", "All"}], ",", 
     RowBox[{"PlotMarkers", "\[Rule]", 
      RowBox[{"{", 
       RowBox[{"circ", ",", "0.05"}], "}"}]}]}], "]"}]}], 
  ";"}], "\[IndentingNewLine]", 
 RowBox[{
  RowBox[{"ACFmean", "=", 
   RowBox[{"ListLinePlot", "[", 
    RowBox[{
     RowBox[{"Mean", "[", "DatCF1", "]"}], ",", 
     RowBox[{"PlotRange", "\[Rule]", "All"}], ",", 
     RowBox[{"PlotMarkers", "\[Rule]", 
      RowBox[{"{", 
       RowBox[{"diam", ",", " ", "0.05"}], "}"}]}]}], "]"}]}], 
  ";"}], "\[IndentingNewLine]", 
 RowBox[{
  RowBox[{"ACMmean", "=", 
   RowBox[{"ListLinePlot", "[", 
    RowBox[{
     RowBox[{"Mean", "[", "DatCM1", "]"}], ",", 
     RowBox[{"PlotRange", "\[Rule]", "All"}], ",", 
     RowBox[{"PlotMarkers", "\[Rule]", 
      RowBox[{"{", 
       RowBox[{"circ", ",", "0.05"}], "}"}]}]}], "]"}]}], ";"}]}], "Input",
 CellChangeTimes->{{3.80191707223654*^9, 3.801917113661631*^9}, {
  3.8019173199786296`*^9, 3.8019173919798365`*^9}, {3.8019174402046623`*^9, 
  3.8019174469358644`*^9}, {3.801917565012146*^9, 3.8019176238079185`*^9}, {
  3.801917747697631*^9, 3.8019177747144537`*^9}, {3.8019178230917463`*^9, 
  3.8019178236691446`*^9}, {3.801918096578243*^9, 3.8019180981450024`*^9}, {
  3.8019181395568347`*^9, 3.801918144168173*^9}, {3.8019181859858413`*^9, 
  3.801918230958972*^9}}],

Cell[BoxData[{
 RowBox[{
  RowBox[{"DatF", "=", 
   RowBox[{"Table", "[", 
    RowBox[{
     RowBox[{"Table", "[", 
      RowBox[{
       RowBox[{
        RowBox[{"Datt", "=", 
         RowBox[{"Johanna", "[", 
          RowBox[{
          "sdchange", ",", "sdchange", ",", "popsize", ",", "imf", ",", "mc", 
           ",", "gf", ",", "gm"}], "]"}]}], ";", 
        RowBox[{"{", 
         RowBox[{"sdchange", ",", 
          RowBox[{"Datt", "[", 
           RowBox[{"[", "1", "]"}], "]"}]}], "}"}]}], ",", 
       RowBox[{"{", 
        RowBox[{"sdchange", ",", 
         RowBox[{"{", 
          RowBox[{"0.1", ",", "0.2", ",", "0.3", ",", "0.4"}], "}"}]}], 
        "}"}]}], "]"}], ",", 
     RowBox[{"{", 
      RowBox[{"num", ",", "0", ",", "10"}], "}"}]}], "]"}]}], 
  ";"}], "\[IndentingNewLine]", 
 RowBox[{
  RowBox[{"DatM", "=", 
   RowBox[{"Table", "[", 
    RowBox[{
     RowBox[{"Table", "[", 
      RowBox[{
       RowBox[{
        RowBox[{"Datt", "=", 
         RowBox[{"Johanna", "[", 
          RowBox[{
          "sdchange", ",", "sdchange", ",", "popsize", ",", "imf", ",", "mc", 
           ",", "gf", ",", "gm"}], "]"}]}], ";", 
        RowBox[{"{", 
         RowBox[{"sdchange", ",", 
          RowBox[{"Datt", "[", 
           RowBox[{"[", "2", "]"}], "]"}]}], "}"}]}], ",", 
       RowBox[{"{", 
        RowBox[{"sdchange", ",", 
         RowBox[{"{", 
          RowBox[{"0.1", ",", "0.2", ",", "0.3", ",", "0.4"}], "}"}]}], 
        "}"}]}], "]"}], ",", 
     RowBox[{"{", 
      RowBox[{"num", ",", "0", ",", "10"}], "}"}]}], "]"}]}], 
  ";"}], "\[IndentingNewLine]", 
 RowBox[{
  RowBox[{"DatBF", "=", 
   RowBox[{"Table", "[", 
    RowBox[{
     RowBox[{"Table", "[", 
      RowBox[{
       RowBox[{
        RowBox[{"Datt", "=", 
         RowBox[{"Johanna", "[", 
          RowBox[{
          "sdchange", ",", "sdm", ",", "popsize", ",", "imf", ",", "mc", ",", 
           "gf", ",", "gm"}], "]"}]}], ";", 
        RowBox[{"{", 
         RowBox[{"sdchange", ",", 
          RowBox[{"Datt", "[", 
           RowBox[{"[", "1", "]"}], "]"}]}], "}"}]}], ",", 
       RowBox[{"{", 
        RowBox[{"sdchange", ",", 
         RowBox[{"{", 
          RowBox[{"0.1", ",", "0.2", ",", "0.3", ",", "0.4"}], "}"}]}], 
        "}"}]}], "]"}], ",", 
     RowBox[{"{", 
      RowBox[{"num", ",", "0", ",", "10"}], "}"}]}], "]"}]}], 
  ";"}], "\[IndentingNewLine]", 
 RowBox[{
  RowBox[{"DatBM", "=", 
   RowBox[{"Table", "[", 
    RowBox[{
     RowBox[{"Table", "[", 
      RowBox[{
       RowBox[{
        RowBox[{"Datt", "=", 
         RowBox[{"Johanna", "[", 
          RowBox[{
          "sdchange", ",", "sdm", ",", "popsize", ",", "imf", ",", "mc", ",", 
           "gf", ",", "gm"}], "]"}]}], ";", 
        RowBox[{"{", 
         RowBox[{"sdchange", ",", 
          RowBox[{"Datt", "[", 
           RowBox[{"[", "2", "]"}], "]"}]}], "}"}]}], ",", 
       RowBox[{"{", 
        RowBox[{"sdchange", ",", 
         RowBox[{"{", 
          RowBox[{"0.1", ",", "0.2", ",", "0.3", ",", "0.4"}], "}"}]}], 
        "}"}]}], "]"}], ",", 
     RowBox[{"{", 
      RowBox[{"num", ",", "0", ",", "10"}], "}"}]}], "]"}]}], 
  ";"}], "\[IndentingNewLine]", 
 RowBox[{
  RowBox[{"DatCF", "=", 
   RowBox[{"Table", "[", 
    RowBox[{
     RowBox[{"Table", "[", 
      RowBox[{
       RowBox[{
        RowBox[{"Datt", "=", 
         RowBox[{"Johanna", "[", 
          RowBox[{
          "sdf", ",", "sdchange", ",", "popsize", ",", "imf", ",", "mc", ",", 
           "gf", ",", "gm"}], "]"}]}], ";", 
        RowBox[{"{", 
         RowBox[{"sdchange", ",", 
          RowBox[{"Datt", "[", 
           RowBox[{"[", "1", "]"}], "]"}]}], "}"}]}], ",", 
       RowBox[{"{", 
        RowBox[{"sdchange", ",", 
         RowBox[{"{", 
          RowBox[{"0.1", ",", "0.2", ",", "0.3", ",", "0.4"}], "}"}]}], 
        "}"}]}], "]"}], ",", 
     RowBox[{"{", 
      RowBox[{"num", ",", "0", ",", "10"}], "}"}]}], "]"}]}], 
  ";"}], "\[IndentingNewLine]", 
 RowBox[{
  RowBox[{"DatCM", "=", 
   RowBox[{"Table", "[", 
    RowBox[{
     RowBox[{"Table", "[", 
      RowBox[{
       RowBox[{
        RowBox[{"Datt", "=", 
         RowBox[{"Johanna", "[", 
          RowBox[{
          "sdf", ",", "sdchange", ",", "popsize", ",", "imf", ",", "mc", ",", 
           "gf", ",", "gm"}], "]"}]}], ";", 
        RowBox[{"{", 
         RowBox[{"sdchange", ",", 
          RowBox[{"Datt", "[", 
           RowBox[{"[", "2", "]"}], "]"}]}], "}"}]}], ",", 
       RowBox[{"{", 
        RowBox[{"sdchange", ",", 
         RowBox[{"{", 
          RowBox[{"0.1", ",", "0.2", ",", "0.3", ",", "0.4"}], "}"}]}], 
        "}"}]}], "]"}], ",", 
     RowBox[{"{", 
      RowBox[{"num", ",", "0", ",", "10"}], "}"}]}], "]"}]}], ";"}]}], "Input",
 CellChangeTimes->{{3.7916245977707024`*^9, 3.7916245993137903`*^9}, 
   3.79162486750613*^9, {3.791625284942006*^9, 3.7916253307176247`*^9}, {
   3.7916253689868135`*^9, 3.791625374436125*^9}, {3.79162564079636*^9, 
   3.791625665226757*^9}, {3.7916262997110476`*^9, 3.791626307230478*^9}, {
   3.7916263799266357`*^9, 3.7916264102613707`*^9}, {3.791628754125432*^9, 
   3.7916287727254963`*^9}}],

Cell[BoxData[{
 RowBox[{
  RowBox[{"AF", "=", 
   RowBox[{"ListLinePlot", "[", 
    RowBox[{"DatF", ",", 
     RowBox[{"PlotRange", "\[Rule]", "All"}], ",", 
     RowBox[{"PlotStyle", "\[Rule]", 
      RowBox[{"Directive", "[", 
       RowBox[{"Black", ",", 
        RowBox[{"Opacity", "[", "0.3", "]"}]}], "]"}]}]}], "]"}]}], 
  ";"}], "\[IndentingNewLine]", 
 RowBox[{
  RowBox[{"AFmean2", "=", 
   RowBox[{"ListLinePlot", "[", 
    RowBox[{
     RowBox[{"Mean", "[", "DatF", "]"}], ",", 
     RowBox[{"PlotRange", "\[Rule]", "All"}], ",", 
     RowBox[{"PlotMarkers", "\[Rule]", 
      RowBox[{"{", 
       RowBox[{"\"\<\[FilledDiamond]\>\"", ",", " ", "30"}], "}"}]}], ",", 
     RowBox[{"PlotStyle", "\[Rule]", 
      RowBox[{"Directive", "[", "Black", "]"}]}]}], "]"}]}], 
  ";"}], "\[IndentingNewLine]", 
 RowBox[{
  RowBox[{"AM", "=", 
   RowBox[{"ListLinePlot", "[", 
    RowBox[{"DatM", ",", 
     RowBox[{"PlotRange", "\[Rule]", "All"}], ",", 
     RowBox[{"PlotStyle", "\[Rule]", 
      RowBox[{"Directive", "[", 
       RowBox[{"Black", ",", 
        RowBox[{"Opacity", "[", "0.3", "]"}]}], "]"}]}]}], "]"}]}], 
  ";"}], "\[IndentingNewLine]", 
 RowBox[{
  RowBox[{"AMmean2", "=", 
   RowBox[{"ListLinePlot", "[", 
    RowBox[{
     RowBox[{"Mean", "[", "DatM", "]"}], ",", 
     RowBox[{"PlotRange", "\[Rule]", "All"}], ",", 
     RowBox[{"PlotMarkers", "\[Rule]", 
      RowBox[{"{", 
       RowBox[{"\"\<\[FilledCircle]\>\"", ",", " ", "30"}], "}"}]}], ",", 
     RowBox[{"PlotStyle", "\[Rule]", 
      RowBox[{"Directive", "[", "Black", "]"}]}]}], "]"}]}], 
  ";"}], "\[IndentingNewLine]", 
 RowBox[{
  RowBox[{"ABF", "=", 
   RowBox[{"ListLinePlot", "[", 
    RowBox[{"DatBF", ",", 
     RowBox[{"PlotRange", "\[Rule]", "All"}], ",", 
     RowBox[{"PlotStyle", "\[Rule]", 
      RowBox[{"Directive", "[", 
       RowBox[{"Purple", ",", 
        RowBox[{"Opacity", "[", "0.3", "]"}]}], "]"}]}]}], "]"}]}], 
  ";"}], "\[IndentingNewLine]", 
 RowBox[{
  RowBox[{"ABFmean2", "=", 
   RowBox[{"ListLinePlot", "[", 
    RowBox[{
     RowBox[{"Mean", "[", "DatBF", "]"}], ",", 
     RowBox[{"PlotRange", "\[Rule]", "All"}], ",", 
     RowBox[{"PlotMarkers", "\[Rule]", 
      RowBox[{"{", 
       RowBox[{"\"\<\[FilledDiamond]\>\"", ",", " ", "30"}], "}"}]}], ",", 
     RowBox[{"PlotStyle", "\[Rule]", 
      RowBox[{"Directive", "[", "Purple", "]"}]}]}], "]"}]}], 
  ";"}], "\[IndentingNewLine]", 
 RowBox[{
  RowBox[{"ABM", "=", 
   RowBox[{"ListLinePlot", "[", 
    RowBox[{"DatBM", ",", 
     RowBox[{"PlotRange", "\[Rule]", "All"}], ",", 
     RowBox[{"PlotStyle", "\[Rule]", 
      RowBox[{"Directive", "[", 
       RowBox[{"Purple", ",", 
        RowBox[{"Opacity", "[", "0.3", "]"}]}], "]"}]}]}], "]"}]}], 
  ";"}], "\[IndentingNewLine]", 
 RowBox[{
  RowBox[{"ABMmean2", "=", 
   RowBox[{"ListLinePlot", "[", 
    RowBox[{
     RowBox[{"Mean", "[", "DatBM", "]"}], ",", 
     RowBox[{"PlotRange", "\[Rule]", "All"}], ",", 
     RowBox[{"PlotMarkers", "\[Rule]", 
      RowBox[{"{", 
       RowBox[{"\"\<\[FilledCircle]\>\"", ",", " ", "30"}], "}"}]}], ",", 
     RowBox[{"PlotStyle", "\[Rule]", 
      RowBox[{"Directive", "[", "Purple", "]"}]}]}], "]"}]}], 
  ";"}], "\[IndentingNewLine]", 
 RowBox[{
  RowBox[{"ACF", "=", 
   RowBox[{"ListLinePlot", "[", 
    RowBox[{"DatCF", ",", 
     RowBox[{"PlotRange", "\[Rule]", "All"}], ",", 
     RowBox[{"PlotStyle", "\[Rule]", 
      RowBox[{"Directive", "[", 
       RowBox[{"Brown", ",", 
        RowBox[{"Opacity", "[", "0.3", "]"}]}], "]"}]}]}], "]"}]}], 
  ";"}], "\[IndentingNewLine]", 
 RowBox[{
  RowBox[{"ACFmean2", "=", 
   RowBox[{"ListLinePlot", "[", 
    RowBox[{
     RowBox[{"Mean", "[", "DatCF", "]"}], ",", 
     RowBox[{"PlotRange", "\[Rule]", "All"}], ",", 
     RowBox[{"PlotMarkers", "\[Rule]", 
      RowBox[{"{", 
       RowBox[{"\"\<\[FilledDiamond]\>\"", ",", " ", "30"}], "}"}]}], ",", 
     RowBox[{"PlotStyle", "\[Rule]", 
      RowBox[{"Directive", "[", "Brown", "]"}]}]}], "]"}]}], 
  ";"}], "\[IndentingNewLine]", 
 RowBox[{
  RowBox[{"ACM", "=", 
   RowBox[{"ListLinePlot", "[", 
    RowBox[{"DatCM", ",", 
     RowBox[{"PlotRange", "\[Rule]", "All"}], ",", 
     RowBox[{"PlotStyle", "\[Rule]", 
      RowBox[{"Directive", "[", 
       RowBox[{"Brown", ",", 
        RowBox[{"Opacity", "[", "0.3", "]"}]}], "]"}]}]}], "]"}]}], 
  ";"}], "\[IndentingNewLine]", 
 RowBox[{
  RowBox[{"ACMmean2", "=", 
   RowBox[{"ListLinePlot", "[", 
    RowBox[{
     RowBox[{"Mean", "[", "DatCM", "]"}], ",", 
     RowBox[{"PlotRange", "\[Rule]", "All"}], ",", 
     RowBox[{"PlotMarkers", "\[Rule]", 
      RowBox[{"{", 
       RowBox[{"\"\<\[FilledCircle]\>\"", ",", " ", "30"}], "}"}]}], ",", 
     RowBox[{"PlotStyle", "\[Rule]", 
      RowBox[{"Directive", "[", "Brown", "]"}]}]}], "]"}]}], ";"}]}], "Input",
 CellChangeTimes->{{3.7916246297535315`*^9, 3.7916246571140966`*^9}, {
  3.791625359230255*^9, 3.7916253607173405`*^9}, {3.7916256464996862`*^9, 
  3.7916256745142884`*^9}, {3.7916257238351097`*^9, 3.791625762066296*^9}, {
  3.7916259037624006`*^9, 3.7916259396004505`*^9}, {3.7916261227209244`*^9, 
  3.7916261281912374`*^9}, {3.791626395174508*^9, 3.791626430141508*^9}, {
  3.7916287322941837`*^9, 3.7916287797078953`*^9}, {3.791629001222565*^9, 
  3.7916290942048836`*^9}, {3.7916291276517963`*^9, 3.7916291791477423`*^9}, {
  3.79162923891516*^9, 3.791629280842559*^9}, {3.791629543626589*^9, 
  3.791629568528013*^9}, {3.8013971232863407`*^9, 3.8013971307060747`*^9}}],

Cell["Red markers will show the original scenario for comparison.", "Text",
 CellChangeTimes->{{3.8020667882476273`*^9, 3.8020667976644483`*^9}}],

Cell[CellGroupData[{

Cell[BoxData[
 RowBox[{"GraphicsRow", "[", 
  RowBox[{
   RowBox[{"{", "\[IndentingNewLine]", 
    RowBox[{
     RowBox[{"Show", "[", 
      RowBox[{
      "AM", ",", "AF", ",", "AFmean2", ",", "AMmean2", ",", "AFmean", ",", 
       "AMmean", ",", 
       RowBox[{"ImageSize", "\[Rule]", "450"}], ",", 
       RowBox[{"PlotRange", "->", "All"}], ",", " ", 
       RowBox[{"BaseStyle", "\[Rule]", 
        RowBox[{"{", 
         RowBox[{"FontSize", "\[Rule]", "15"}], "}"}]}], ",", 
       RowBox[{
       "PlotLabel", "\[Rule]", " ", "\"\<a. Both sexes are stressed\>\""}], 
       ",", 
       RowBox[{"Axes", "\[Rule]", "False"}], ",", 
       RowBox[{"Frame", "\[Rule]", 
        RowBox[{"{", 
         RowBox[{
          RowBox[{"{", 
           RowBox[{"True", ",", "False"}], "}"}], ",", 
          RowBox[{"{", 
           RowBox[{"True", ",", "False"}], "}"}]}], "}"}]}], ",", 
       RowBox[{"FrameLabel", "\[Rule]", 
        RowBox[{"{", 
         RowBox[{
          RowBox[{"{", " ", 
           RowBox[{"\"\<\!\(\*
StyleBox[SubscriptBox[\"I\", \"m\"],
FontSlant->\"Italic\"]\) \!\(\*SubscriptBox[
StyleBox[\"I\",
FontSlant->\"Italic\"], \"f\"]\)\>\"", ",", "None"}], "}"}], ",", 
          RowBox[{"{", 
           RowBox[{"\"\<Stress\>\"", ",", "None"}], "}"}]}], "}"}]}], ",", 
       RowBox[{"LabelStyle", "->", 
        RowBox[{"Directive", "[", "Black", "]"}]}]}], "]"}], ",", 
     "\[IndentingNewLine]", 
     RowBox[{"Show", "[", 
      RowBox[{
      "ABM", ",", "ABF", ",", "ABMmean2", ",", "ABFmean2", ",", "ABMmean", 
       ",", "ABFmean", ",", 
       RowBox[{"ImageSize", "\[Rule]", "450"}], ",", 
       RowBox[{"PlotRange", "->", "All"}], ",", " ", 
       RowBox[{"BaseStyle", "\[Rule]", 
        RowBox[{"{", 
         RowBox[{"FontSize", "\[Rule]", "15"}], "}"}]}], ",", 
       RowBox[{
       "PlotLabel", "\[Rule]", " ", "\"\<b. Females only are stressed\>\""}], 
       ",", 
       RowBox[{"Axes", "\[Rule]", "False"}], ",", 
       RowBox[{"Frame", "\[Rule]", 
        RowBox[{"{", 
         RowBox[{
          RowBox[{"{", 
           RowBox[{"True", ",", "False"}], "}"}], ",", 
          RowBox[{"{", 
           RowBox[{"True", ",", "False"}], "}"}]}], "}"}]}], ",", 
       RowBox[{"FrameLabel", "\[Rule]", 
        RowBox[{"{", 
         RowBox[{
          RowBox[{"{", " ", 
           RowBox[{"None", ",", "None"}], "}"}], ",", 
          RowBox[{"{", 
           RowBox[{"\"\<Stress\>\"", ",", "None"}], "}"}]}], "}"}]}], ",", 
       RowBox[{"LabelStyle", "->", 
        RowBox[{"Directive", "[", "Black", "]"}]}]}], "]"}], ",", 
     RowBox[{"Show", "[", 
      RowBox[{
      "ACM", ",", "ACF", ",", "ACMmean2", ",", "ACFmean2", ",", "ACMmean", 
       ",", "ACFmean", ",", 
       RowBox[{"ImageSize", "\[Rule]", "450"}], ",", 
       RowBox[{"PlotRange", "->", "All"}], ",", " ", 
       RowBox[{"BaseStyle", "\[Rule]", 
        RowBox[{"{", 
         RowBox[{"FontSize", "\[Rule]", "15"}], "}"}]}], ",", 
       RowBox[{
       "PlotLabel", "\[Rule]", " ", "\"\<c. Males only are stressed\>\""}], 
       ",", 
       RowBox[{"Axes", "\[Rule]", "False"}], ",", 
       RowBox[{"Frame", "\[Rule]", 
        RowBox[{"{", 
         RowBox[{
          RowBox[{"{", 
           RowBox[{"True", ",", "False"}], "}"}], ",", 
          RowBox[{"{", 
           RowBox[{"True", ",", "False"}], "}"}]}], "}"}]}], ",", 
       RowBox[{"FrameLabel", "\[Rule]", 
        RowBox[{"{", 
         RowBox[{
          RowBox[{"{", " ", 
           RowBox[{"None", ",", "None"}], "}"}], ",", 
          RowBox[{"{", 
           RowBox[{"\"\<Stress\>\"", ",", "None"}], "}"}]}], "}"}]}], ",", 
       RowBox[{"LabelStyle", "->", 
        RowBox[{"Directive", "[", "Black", "]"}]}]}], "]"}]}], "}"}], ",", 
   " ", 
   RowBox[{"Spacings", "\[Rule]", "1"}]}], "]"}]], "Input",
 CellChangeTimes->{{3.8019183618155394`*^9, 3.8019184189952955`*^9}}],

Cell[BoxData[
 GraphicsBox[{{}, {InsetBox[
     GraphicsBox[{{{}, {{}, {}, 
         {GrayLevel[0], PointSize[0.019444444444444445`], AbsoluteThickness[
          1.6], Opacity[0.3], 
          LineBox[{{0.1, 0.02576213649046173}, {0.2, 0.09562331014534353}, {
           0.3, 0.18876039056810706`}, {0.4, 0.3451744823500555}}]}, 
         {GrayLevel[0], PointSize[0.019444444444444445`], AbsoluteThickness[
          1.6], Opacity[0.3], 
          LineBox[{{0.1, 0.025218838398114823`}, {0.2, 0.092612161444585}, {
           0.3, 0.21955364577900266`}, {0.4, 0.3217660071820392}}]}, 
         {GrayLevel[0], PointSize[0.019444444444444445`], AbsoluteThickness[
          1.6], Opacity[0.3], 
          LineBox[{{0.1, 0.026241368092328528`}, {0.2, 
           0.10045167186983621`}, {0.3, 0.2200356966108459}, {0.4, 
           0.33963174632401943`}}]}, 
         {GrayLevel[0], PointSize[0.019444444444444445`], AbsoluteThickness[
          1.6], Opacity[0.3], 
          LineBox[{{0.1, 0.02489119112672634}, {0.2, 0.10266556791625721`}, {
           0.3, 0.19950603420484092`}, {0.4, 0.34747253316001453`}}]}, 
         {GrayLevel[0], PointSize[0.019444444444444445`], AbsoluteThickness[
          1.6], Opacity[0.3], 
          LineBox[{{0.1, 0.025166214152626824`}, {0.2, 0.0953729922905934}, {
           0.3, 0.19404604912861834`}, {0.4, 0.33588620669856034`}}]}, 
         {GrayLevel[0], PointSize[0.019444444444444445`], AbsoluteThickness[
          1.6], Opacity[0.3], 
          LineBox[{{0.1, 0.025846138026207794`}, {0.2, 
           0.10379508529675231`}, {0.3, 0.2029278242023263}, {0.4, 
           0.33733039829734324`}}]}, 
         {GrayLevel[0], PointSize[0.019444444444444445`], AbsoluteThickness[
          1.6], Opacity[0.3], 
          LineBox[{{0.1, 0.024517889458641598`}, {0.2, 0.09642696181577644}, {
           0.3, 0.20472518277081717`}, {0.4, 0.3522407225433736}}]}, 
         {GrayLevel[0], PointSize[0.019444444444444445`], AbsoluteThickness[
          1.6], Opacity[0.3], 
          LineBox[{{0.1, 0.02639820836069257}, {0.2, 0.10334059237127415`}, {
           0.3, 0.20948324140328428`}, {0.4, 0.33036975545178765`}}]}, 
         {GrayLevel[0], PointSize[0.019444444444444445`], AbsoluteThickness[
          1.6], Opacity[0.3], 
          LineBox[{{0.1, 0.02398146740837857}, {0.2, 0.09740382916021037}, {
           0.3, 0.20093010674366552`}, {0.4, 0.3128885840933033}}]}, 
         {GrayLevel[0], PointSize[0.019444444444444445`], AbsoluteThickness[
          1.6], Opacity[0.3], 
          LineBox[{{0.1, 0.024613040436439294`}, {0.2, 
           0.10146152785578792`}, {0.3, 0.21402962275374476`}, {0.4, 
           0.32217558738070506`}}]}, 
         {GrayLevel[0], PointSize[0.019444444444444445`], AbsoluteThickness[
          1.6], Opacity[0.3], 
          LineBox[{{0.1, 0.024970160807072803`}, {0.2, 0.09709429615031678}, {
           0.3, 0.19488711104435275`}, {0.4, 
           0.3300017019951649}}]}}, {}, {}, {{}, {}}}, {{}, {{}, {}, 
         {GrayLevel[0], PointSize[0.019444444444444445`], AbsoluteThickness[
          1.6], Opacity[0.3], 
          LineBox[{{0.1, 0.009949633570562205}, {0.2, 0.04987397756534932}, {
           0.3, 0.09434345931091796}, {0.4, 0.16568493093546927`}}]}, 
         {GrayLevel[0], PointSize[0.019444444444444445`], AbsoluteThickness[
          1.6], Opacity[0.3], 
          LineBox[{{0.1, 0.009430180138427505}, {0.2, 0.04191658015929363}, {
           0.3, 0.09497299408584477}, {0.4, 0.17612779950793303`}}]}, 
         {GrayLevel[0], PointSize[0.019444444444444445`], AbsoluteThickness[
          1.6], Opacity[0.3], 
          LineBox[{{0.1, 0.010982537533413909`}, {0.2, 0.04095387472755046}, {
           0.3, 0.09442105449400581}, {0.4, 0.1751361788828733}}]}, 
         {GrayLevel[0], PointSize[0.019444444444444445`], AbsoluteThickness[
          1.6], Opacity[0.3], 
          LineBox[{{0.1, 0.01039334063507616}, {0.2, 0.03996609676968028}, {
           0.3, 0.09907972989257724}, {0.4, 0.1763418834817301}}]}, 
         {GrayLevel[0], PointSize[0.019444444444444445`], AbsoluteThickness[
          1.6], Opacity[0.3], 
          LineBox[{{0.1, 0.010893681150813022`}, {0.2, 0.04160750516924802}, {
           0.3, 0.08963547355375255}, {0.4, 0.18845439083257073`}}]}, 
         {GrayLevel[0], PointSize[0.019444444444444445`], AbsoluteThickness[
          1.6], Opacity[0.3], 
          LineBox[{{0.1, 0.011462693157075068`}, {0.2, 0.04389174187600804}, {
           0.3, 0.08422871783187837}, {0.4, 0.16201657418927579`}}]}, 
         {GrayLevel[0], PointSize[0.019444444444444445`], AbsoluteThickness[
          1.6], Opacity[0.3], 
          LineBox[{{0.1, 0.01007529719883049}, {0.2, 0.04614939905415328}, {
           0.3, 0.09526690565521491}, {0.4, 0.1795125043819027}}]}, 
         {GrayLevel[0], PointSize[0.019444444444444445`], AbsoluteThickness[
          1.6], Opacity[0.3], 
          LineBox[{{0.1, 0.011638174707337755`}, {0.2, 0.04118551885231642}, {
           0.3, 0.09142051664327984}, {0.4, 0.15821680960806525`}}]}, 
         {GrayLevel[0], PointSize[0.019444444444444445`], AbsoluteThickness[
          1.6], Opacity[0.3], 
          LineBox[{{0.1, 0.010504727222069554`}, {0.2, 0.04198526773474295}, {
           0.3, 0.09080279765178066}, {0.4, 0.17244235261509544`}}]}, 
         {GrayLevel[0], PointSize[0.019444444444444445`], AbsoluteThickness[
          1.6], Opacity[0.3], 
          LineBox[{{0.1, 0.010515575967560102`}, {0.2, 0.04241404346229036}, {
           0.3, 0.09644654944963865}, {0.4, 0.1650233696461165}}]}, 
         {GrayLevel[0], PointSize[0.019444444444444445`], AbsoluteThickness[
          1.6], Opacity[0.3], 
          LineBox[{{0.1, 0.010570590938571742`}, {0.2, 0.03894645187008346}, {
           0.3, 0.1007157295074219}, {0.4, 
           0.162506625602027}}]}}, {}, {}, {{}, {}}}, {{}, {{{}, {}, 
          {GrayLevel[0], PointSize[0.019444444444444445`], AbsoluteThickness[
           1.6], LineBox[{{0.09999999999999999, 0.010583312019976136`}, {
            0.19999999999999998`, 0.04262640520370147}, {0.29999999999999993`,
             0.09375762982511934}, {0.39999999999999997`, 
            0.1710421290620963}}]}}, {
          {GrayLevel[0], AbsolutePointSize[6], AbsoluteThickness[1.6], 
           GeometricTransformationBox[InsetBox[
             StyleBox["\<\"\[FilledDiamond]\"\>",
              StripOnInput->False,
              FontSize->30], {0., 0.}], {{{0.09999999999999999, 
            0.010583312019976136`}}, {{0.19999999999999998`, 
            0.04262640520370147}}, {{0.29999999999999993`, 
            0.09375762982511934}}, {{0.39999999999999997`, 
            0.1710421290620963}}}]}, {}}}, {}, {}, {{}, {}}}, {{}, {{{}, {}, 
          {GrayLevel[0], PointSize[0.019444444444444445`], AbsoluteThickness[
           1.6], LineBox[{{0.09999999999999999, 0.02523696843251735}, {
            0.19999999999999998`, 0.09874981784697576}, {0.29999999999999993`,
             0.20444408229178235`}, {0.39999999999999997`, 
            0.33408524777057874`}}]}}, {
          {GrayLevel[0], AbsolutePointSize[6], AbsoluteThickness[1.6], 
           GeometricTransformationBox[InsetBox[
             StyleBox["\<\"\[FilledCircle]\"\>",
              StripOnInput->False,
              FontSize->30], {0., 0.}], {{{0.09999999999999999, 
            0.02523696843251735}}, {{0.19999999999999998`, 
            0.09874981784697576}}, {{0.29999999999999993`, 
            0.20444408229178235`}}, {{0.39999999999999997`, 
            0.33408524777057874`}}}]}, {}}}, {}, {}, {{}, {}}}, {{}, {{{}, {}, 
          {RGBColor[0.368417, 0.506779, 0.709798], PointSize[
           0.019444444444444445`], AbsoluteThickness[1.6], 
           LineBox[{{0.09999999999999999, 0.010093848414612085`}, {
            0.19999999999999998`, 0.03953988911680464}, {0.29999999999999993`,
             0.08988166017103381}, {0.39999999999999997`, 
            0.15989632749672678`}}]}}, {
          {RGBColor[0.368417, 0.506779, 0.709798], AbsolutePointSize[6], 
           AbsoluteThickness[1.6], InsetBox[
            GraphicsBox[
             {RGBColor[0.368417, 0.506779, 0.709798], AbsolutePointSize[6], 
              AbsoluteThickness[1.6], EdgeForm[{GrayLevel[0], Thickness[
              Tiny]}], FaceForm[RGBColor[1, 0, 0]], 
              PolygonBox[{{-1, 0}, {0, 1}, {1, 0}, {0, -1}}]}], {0.09999999999999999, 0.010093848414612085},
             Automatic, Scaled[{0.05, 0.05}]], InsetBox[
            GraphicsBox[
             {RGBColor[0.368417, 0.506779, 0.709798], AbsolutePointSize[6], 
              AbsoluteThickness[1.6], EdgeForm[{GrayLevel[0], Thickness[
              Tiny]}], FaceForm[RGBColor[1, 0, 0]], 
              PolygonBox[{{-1, 0}, {0, 1}, {1, 0}, {0, -1}}]}], {0.19999999999999998, 0.03953988911680464},
             Automatic, Scaled[{0.05, 0.05}]], InsetBox[
            GraphicsBox[
             {RGBColor[0.368417, 0.506779, 0.709798], AbsolutePointSize[6], 
              AbsoluteThickness[1.6], EdgeForm[{GrayLevel[0], Thickness[
              Tiny]}], FaceForm[RGBColor[1, 0, 0]], 
              PolygonBox[{{-1, 0}, {0, 1}, {1, 0}, {0, -1}}]}], {0.29999999999999993, 0.08988166017103381},
             Automatic, Scaled[{0.05, 0.05}]], InsetBox[
            GraphicsBox[
             {RGBColor[0.368417, 0.506779, 0.709798], AbsolutePointSize[6], 
              AbsoluteThickness[1.6], EdgeForm[{GrayLevel[0], Thickness[
              Tiny]}], FaceForm[RGBColor[1, 0, 0]], 
              PolygonBox[{{-1, 0}, {0, 1}, {1, 0}, {0, -1}}]}], {0.39999999999999997, 0.15989632749672678},
             Automatic, 
            Scaled[{0.05, 0.05}]]}, {}}}, {}, {}, {{}, {}}}, {{}, {{{}, {}, 
          {RGBColor[0.368417, 0.506779, 0.709798], PointSize[
           0.019444444444444445`], AbsoluteThickness[1.6], 
           LineBox[{{0.09999999999999999, 0.024938040325555966`}, {
            0.19999999999999998`, 0.09774706275406442}, {0.29999999999999993`,
             0.2078873068246356}, {0.39999999999999997`, 
            0.34298781246226595`}}]}}, {
          {RGBColor[0.368417, 0.506779, 0.709798], AbsolutePointSize[6], 
           AbsoluteThickness[1.6], InsetBox[
            GraphicsBox[
             {RGBColor[0.368417, 0.506779, 0.709798], AbsolutePointSize[6], 
              AbsoluteThickness[1.6], EdgeForm[{GrayLevel[0], Thickness[
              Tiny]}], FaceForm[RGBColor[1, 0, 0]], DiskBox[{0, 0}]}], {0.09999999999999999, 0.024938040325555966},
             Automatic, Scaled[{0.05, 0.05}]], InsetBox[
            GraphicsBox[
             {RGBColor[0.368417, 0.506779, 0.709798], AbsolutePointSize[6], 
              AbsoluteThickness[1.6], EdgeForm[{GrayLevel[0], Thickness[
              Tiny]}], FaceForm[RGBColor[1, 0, 0]], DiskBox[{0, 0}]}], {0.19999999999999998, 0.09774706275406442},
             Automatic, Scaled[{0.05, 0.05}]], InsetBox[
            GraphicsBox[
             {RGBColor[0.368417, 0.506779, 0.709798], AbsolutePointSize[6], 
              AbsoluteThickness[1.6], EdgeForm[{GrayLevel[0], Thickness[
              Tiny]}], FaceForm[RGBColor[1, 0, 0]], DiskBox[{0, 0}]}], {0.29999999999999993, 0.2078873068246356},
             Automatic, Scaled[{0.05, 0.05}]], InsetBox[
            GraphicsBox[
             {RGBColor[0.368417, 0.506779, 0.709798], AbsolutePointSize[6], 
              AbsoluteThickness[1.6], EdgeForm[{GrayLevel[0], Thickness[
              Tiny]}], FaceForm[RGBColor[1, 0, 0]], DiskBox[{0, 0}]}], {0.39999999999999997, 0.34298781246226595},
             Automatic, Scaled[{0.05, 0.05}]]}, {}}}, {}, {}, {{}, {}}}},
      AspectRatio->NCache[GoldenRatio^(-1), 0.6180339887498948],
      Axes->False,
      AxesLabel->{None, None},
      AxesOrigin->{0.0953125, 0},
      BaseStyle->{FontSize -> 15},
      DisplayFunction->Identity,
      Frame->{{True, False}, {True, False}},
      FrameLabel->{{
         FormBox[
         "\"\\!\\(\\*\\nStyleBox[SubscriptBox[\\\"I\\\", \
\\\"m\\\"],\\nFontSlant->\\\"Italic\\\"]\\) \\!\\(\\*SubscriptBox[\\n \
StyleBox[\\\"I\\\",\\nFontSlant->\\\"Italic\\\"], \\\"f\\\"]\\)\"", 
          TraditionalForm], None}, {
         FormBox["\"Stress\"", TraditionalForm], None}},
      FrameTicks->{{Automatic, Automatic}, {Automatic, Automatic}},
      GridLines->{None, None},
      GridLinesStyle->Directive[
        GrayLevel[0.5, 0.4]],
      ImagePadding->All,
      ImageSize->450,
      LabelStyle->Directive[
        GrayLevel[0]],
      Method->{"CoordinatesToolOptions" -> {"DisplayFunction" -> ({
            (Part[{{Identity, Identity}, {Identity, Identity}}, 1, 2][#]& )[
             Part[#, 1]], 
            (Part[{{Identity, Identity}, {Identity, Identity}}, 2, 2][#]& )[
             Part[#, 2]]}& ), "CopiedValueFunction" -> ({
            (Part[{{Identity, Identity}, {Identity, Identity}}, 1, 2][#]& )[
             Part[#, 1]], 
            (Part[{{Identity, Identity}, {Identity, Identity}}, 2, 2][#]& )[
             Part[#, 2]]}& )}},
      PlotLabel->FormBox["\"a. Both sexes are stressed\"", TraditionalForm],
      PlotRange->All,
      PlotRangeClipping->True,
      PlotRangePadding->{{
         Scaled[0.02], 
         Scaled[0.02]}, {
         Scaled[0.02], 
         Scaled[0.05]}},
      Ticks->{Automatic, Automatic}], 
     NCache[{Rational[451, 2], -146.01052984216264`}, {
      225.5, -146.01052984216264`}], 
     ImageScaled[{0.5, 0.5}], {450, 278.11529493745263}], InsetBox[
     GraphicsBox[{{{}, {{}, {}, 
         {RGBColor[0.5, 0, 0.5], PointSize[0.019444444444444445`], 
          AbsoluteThickness[1.6], Opacity[0.3], 
          LineBox[{{0.1, 0.02620478362028882}, {0.2, 0.04347017739764818}, {
           0.3, 0.06474620206698349}, {0.4, 0.10507431929137451`}}]}, 
         {RGBColor[0.5, 0, 0.5], PointSize[0.019444444444444445`], 
          AbsoluteThickness[1.6], Opacity[0.3], 
          LineBox[{{0.1, 0.025175176811779255`}, {0.2, 
           0.041795407466578616`}, {0.3, 0.06549053586386194}, {0.4, 
           0.113906699413744}}]}, 
         {RGBColor[0.5, 0, 0.5], PointSize[0.019444444444444445`], 
          AbsoluteThickness[1.6], Opacity[0.3], 
          LineBox[{{0.1, 0.027376926991125688`}, {0.2, 
           0.041449228168728404`}, {0.3, 0.07342260622837565}, {0.4, 
           0.10705229903504901`}}]}, 
         {RGBColor[0.5, 0, 0.5], PointSize[0.019444444444444445`], 
          AbsoluteThickness[1.6], Opacity[0.3], 
          LineBox[{{0.1, 0.02570244567685264}, {0.2, 0.035683528358639846`}, {
           0.3, 0.07093360466494603}, {0.4, 0.09309966616612486}}]}, 
         {RGBColor[0.5, 0, 0.5], PointSize[0.019444444444444445`], 
          AbsoluteThickness[1.6], Opacity[0.3], 
          LineBox[{{0.1, 0.026744931865817854`}, {0.2, 
           0.038750490616893514`}, {0.3, 0.06404379923185062}, {0.4, 
           0.09465531113924244}}]}, 
         {RGBColor[0.5, 0, 0.5], PointSize[0.019444444444444445`], 
          AbsoluteThickness[1.6], Opacity[0.3], 
          LineBox[{{0.1, 0.023312343248378026`}, {0.2, 0.03934949652249844}, {
           0.3, 0.06648189392312583}, {0.4, 0.08930020742842062}}]}, 
         {RGBColor[0.5, 0, 0.5], PointSize[0.019444444444444445`], 
          AbsoluteThickness[1.6], Opacity[0.3], 
          LineBox[{{0.1, 0.025389679247004034`}, {0.2, 
           0.041776163913202255`}, {0.3, 0.06601503689598058}, {0.4, 
           0.096037391343299}}]}, 
         {RGBColor[0.5, 0, 0.5], PointSize[0.019444444444444445`], 
          AbsoluteThickness[1.6], Opacity[0.3], 
          LineBox[{{0.1, 0.026022139700308485`}, {0.2, 0.03652129493075024}, {
           0.3, 0.06252881624142871}, {0.4, 0.11427369397891396`}}]}, 
         {RGBColor[0.5, 0, 0.5], PointSize[0.019444444444444445`], 
          AbsoluteThickness[1.6], Opacity[0.3], 
          LineBox[{{0.1, 0.023613505821569885`}, {0.2, 0.0417705354766588}, {
           0.3, 0.06292233018713858}, {0.4, 0.10338708035753344`}}]}, 
         {RGBColor[0.5, 0, 0.5], PointSize[0.019444444444444445`], 
          AbsoluteThickness[1.6], Opacity[0.3], 
          LineBox[{{0.1, 0.025964208153698064`}, {0.2, 0.04130913475021182}, {
           0.3, 0.06572498710649999}, {0.4, 0.09647190641414376}}]}, 
         {RGBColor[0.5, 0, 0.5], PointSize[0.019444444444444445`], 
          AbsoluteThickness[1.6], Opacity[0.3], 
          LineBox[{{0.1, 0.02380913499315787}, {0.2, 0.04214197235866422}, {
           0.3, 0.06786094178020786}, {0.4, 
           0.10725056862853195`}}]}}, {}, {}, {{}, {}}}, {{}, {{}, {}, 
         {RGBColor[0.5, 0, 0.5], PointSize[0.019444444444444445`], 
          AbsoluteThickness[1.6], Opacity[0.3], 
          LineBox[{{0.1, 0.010380829025507961`}, {0.2, 0.03691449223226321}, {
           0.3, 0.09464680758185562}, {0.4, 0.1622409126656889}}]}, 
         {RGBColor[0.5, 0, 0.5], PointSize[0.019444444444444445`], 
          AbsoluteThickness[1.6], Opacity[0.3], 
          LineBox[{{0.1, 0.010248786445931529`}, {0.2, 0.04316757137395021}, {
           0.3, 0.09799267330517558}, {0.4, 0.15458196926789353`}}]}, 
         {RGBColor[0.5, 0, 0.5], PointSize[0.019444444444444445`], 
          AbsoluteThickness[1.6], Opacity[0.3], 
          LineBox[{{0.1, 0.010559608167465331`}, {0.2, 0.04052367155787267}, {
           0.3, 0.08887895784692149}, {0.4, 0.16713452158338962`}}]}, 
         {RGBColor[0.5, 0, 0.5], PointSize[0.019444444444444445`], 
          AbsoluteThickness[1.6], Opacity[0.3], 
          LineBox[{{0.1, 0.010377612004143886`}, {0.2, 0.03999449355780384}, {
           0.3, 0.10172356163555907`}, {0.4, 0.1611273465735273}}]}, 
         {RGBColor[0.5, 0, 0.5], PointSize[0.019444444444444445`], 
          AbsoluteThickness[1.6], Opacity[0.3], 
          LineBox[{{0.1, 0.011513356839135383`}, {0.2, 0.04195474242241079}, {
           0.3, 0.08099221158055027}, {0.4, 0.1608996119516344}}]}, 
         {RGBColor[0.5, 0, 0.5], PointSize[0.019444444444444445`], 
          AbsoluteThickness[1.6], Opacity[0.3], 
          LineBox[{{0.1, 0.010191876830788387`}, {0.2, 
           0.041855429385057576`}, {0.3, 0.09518181594282156}, {0.4, 
           0.166792221428988}}]}, 
         {RGBColor[0.5, 0, 0.5], PointSize[0.019444444444444445`], 
          AbsoluteThickness[1.6], Opacity[0.3], 
          LineBox[{{0.1, 0.011002542532504319`}, {0.2, 0.03999633836539757}, {
           0.3, 0.08606071070234804}, {0.4, 0.1635971062685426}}]}, 
         {RGBColor[0.5, 0, 0.5], PointSize[0.019444444444444445`], 
          AbsoluteThickness[1.6], Opacity[0.3], 
          LineBox[{{0.1, 0.0100199640661523}, {0.2, 0.04030743315791365}, {
           0.3, 0.0978247420849447}, {0.4, 0.1717261645069994}}]}, 
         {RGBColor[0.5, 0, 0.5], PointSize[0.019444444444444445`], 
          AbsoluteThickness[1.6], Opacity[0.3], 
          LineBox[{{0.1, 0.010623725962306124`}, {0.2, 0.04204054594247489}, {
           0.3, 0.08474038775303154}, {0.4, 0.15218814281267615`}}]}, 
         {RGBColor[0.5, 0, 0.5], PointSize[0.019444444444444445`], 
          AbsoluteThickness[1.6], Opacity[0.3], 
          LineBox[{{0.1, 0.0111443568203538}, {0.2, 0.04504834572524379}, {
           0.3, 0.08579847405480018}, {0.4, 0.15293934062483158`}}]}, 
         {RGBColor[0.5, 0, 0.5], PointSize[0.019444444444444445`], 
          AbsoluteThickness[1.6], Opacity[0.3], 
          LineBox[{{0.1, 0.010602206684808876`}, {0.2, 
           0.040499099791555276`}, {0.3, 0.08798664622276814}, {0.4, 
           0.17090720122949662`}}]}}, {}, {}, {{}, {}}}, {{}, {{{}, {}, 
          {RGBColor[0.5, 0, 0.5], PointSize[0.019444444444444445`], 
           AbsoluteThickness[1.6], 
           LineBox[{{0.09999999999999999, 0.02539229782999824}, {
            0.19999999999999998`, 0.04036522090549766}, {0.29999999999999993`,
             0.06637915947185448}, {0.39999999999999997`, 
            0.10186446756330704`}}]}}, {
          {RGBColor[0.5, 0, 0.5], AbsolutePointSize[6], AbsoluteThickness[
           1.6], GeometricTransformationBox[InsetBox[
             StyleBox["\<\"\[FilledCircle]\"\>",
              StripOnInput->False,
              FontSize->30], {0., 0.}], {{{0.09999999999999999, 
            0.02539229782999824}}, {{0.19999999999999998`, 
            0.04036522090549766}}, {{0.29999999999999993`, 
            0.06637915947185448}}, {{0.39999999999999997`, 
            0.10186446756330704`}}}]}, {}}}, {}, {}, {{}, {}}}, {{}, {{{}, {}, 
          {RGBColor[0.5, 0, 0.5], PointSize[0.019444444444444445`], 
           AbsoluteThickness[1.6], 
           LineBox[{{0.09999999999999999, 0.010605896852645263`}, {
            0.19999999999999998`, 0.04111837850108577}, {0.29999999999999993`,
             0.09107518079188873}, {0.39999999999999997`, 
            0.16219404899215165`}}]}}, {
          {RGBColor[0.5, 0, 0.5], AbsolutePointSize[6], AbsoluteThickness[
           1.6], GeometricTransformationBox[InsetBox[
             StyleBox["\<\"\[FilledDiamond]\"\>",
              StripOnInput->False,
              FontSize->30], {0., 0.}], {{{0.09999999999999999, 
            0.010605896852645263`}}, {{0.19999999999999998`, 
            0.04111837850108577}}, {{0.29999999999999993`, 
            0.09107518079188873}}, {{0.39999999999999997`, 
            0.16219404899215165`}}}]}, {}}}, {}, {}, {{}, {}}}, {{}, {{{}, {}, 
          {RGBColor[0.368417, 0.506779, 0.709798], PointSize[
           0.019444444444444445`], AbsoluteThickness[1.6], 
           LineBox[{{0.09999999999999999, 0.02440428708743093}, {
            0.19999999999999998`, 0.039874156029195904`}, {
            0.29999999999999993`, 0.06677737244404508}, {0.39999999999999997`,
             0.102391963237593}}]}}, {
          {RGBColor[0.368417, 0.506779, 0.709798], AbsolutePointSize[6], 
           AbsoluteThickness[1.6], InsetBox[
            GraphicsBox[
             {RGBColor[0.368417, 0.506779, 0.709798], AbsolutePointSize[6], 
              AbsoluteThickness[1.6], EdgeForm[{GrayLevel[0], Thickness[
              Tiny]}], FaceForm[RGBColor[1, 0, 0]], DiskBox[{0, 0}]}], {0.09999999999999999, 0.02440428708743093},
             Automatic, Scaled[{0.05, 0.05}]], InsetBox[
            GraphicsBox[
             {RGBColor[0.368417, 0.506779, 0.709798], AbsolutePointSize[6], 
              AbsoluteThickness[1.6], EdgeForm[{GrayLevel[0], Thickness[
              Tiny]}], FaceForm[RGBColor[1, 0, 0]], DiskBox[{0, 0}]}], {0.19999999999999998, 0.039874156029195904},
             Automatic, Scaled[{0.05, 0.05}]], InsetBox[
            GraphicsBox[
             {RGBColor[0.368417, 0.506779, 0.709798], AbsolutePointSize[6], 
              AbsoluteThickness[1.6], EdgeForm[{GrayLevel[0], Thickness[
              Tiny]}], FaceForm[RGBColor[1, 0, 0]], DiskBox[{0, 0}]}], {0.29999999999999993, 0.06677737244404508},
             Automatic, Scaled[{0.05, 0.05}]], InsetBox[
            GraphicsBox[
             {RGBColor[0.368417, 0.506779, 0.709798], AbsolutePointSize[6], 
              AbsoluteThickness[1.6], EdgeForm[{GrayLevel[0], Thickness[
              Tiny]}], FaceForm[RGBColor[1, 0, 0]], DiskBox[{0, 0}]}], {0.39999999999999997, 0.102391963237593},
             Automatic, 
            Scaled[{0.05, 0.05}]]}, {}}}, {}, {}, {{}, {}}}, {{}, {{{}, {}, 
          {RGBColor[0.368417, 0.506779, 0.709798], PointSize[
           0.019444444444444445`], AbsoluteThickness[1.6], 
           LineBox[{{0.09999999999999999, 0.00998671021743665}, {
            0.19999999999999998`, 0.041266125324494744`}, {
            0.29999999999999993`, 0.09297382948179181}, {0.39999999999999997`,
             0.15980473865885622`}}]}}, {
          {RGBColor[0.368417, 0.506779, 0.709798], AbsolutePointSize[6], 
           AbsoluteThickness[1.6], InsetBox[
            GraphicsBox[
             {RGBColor[0.368417, 0.506779, 0.709798], AbsolutePointSize[6], 
              AbsoluteThickness[1.6], EdgeForm[{GrayLevel[0], Thickness[
              Tiny]}], FaceForm[RGBColor[1, 0, 0]], 
              PolygonBox[{{-1, 0}, {0, 1}, {1, 0}, {0, -1}}]}], {0.09999999999999999, 0.00998671021743665},
             Automatic, Scaled[{0.05, 0.05}]], InsetBox[
            GraphicsBox[
             {RGBColor[0.368417, 0.506779, 0.709798], AbsolutePointSize[6], 
              AbsoluteThickness[1.6], EdgeForm[{GrayLevel[0], Thickness[
              Tiny]}], FaceForm[RGBColor[1, 0, 0]], 
              PolygonBox[{{-1, 0}, {0, 1}, {1, 0}, {0, -1}}]}], {0.19999999999999998, 0.041266125324494744},
             Automatic, Scaled[{0.05, 0.05}]], InsetBox[
            GraphicsBox[
             {RGBColor[0.368417, 0.506779, 0.709798], AbsolutePointSize[6], 
              AbsoluteThickness[1.6], EdgeForm[{GrayLevel[0], Thickness[
              Tiny]}], FaceForm[RGBColor[1, 0, 0]], 
              PolygonBox[{{-1, 0}, {0, 1}, {1, 0}, {0, -1}}]}], {0.29999999999999993, 0.09297382948179181},
             Automatic, Scaled[{0.05, 0.05}]], InsetBox[
            GraphicsBox[
             {RGBColor[0.368417, 0.506779, 0.709798], AbsolutePointSize[6], 
              AbsoluteThickness[1.6], EdgeForm[{GrayLevel[0], Thickness[
              Tiny]}], FaceForm[RGBColor[1, 0, 0]], 
              PolygonBox[{{-1, 0}, {0, 1}, {1, 0}, {0, -1}}]}], {0.39999999999999997, 0.15980473865885622},
             Automatic, Scaled[{0.05, 0.05}]]}, {}}}, {}, {}, {{}, {}}}},
      AspectRatio->NCache[GoldenRatio^(-1), 0.6180339887498948],
      Axes->False,
      AxesLabel->{None, None},
      AxesOrigin->{0.0953125, 0},
      BaseStyle->{FontSize -> 15},
      DisplayFunction->Identity,
      Frame->{{True, False}, {True, False}},
      FrameLabel->{{None, None}, {
         FormBox["\"Stress\"", TraditionalForm], None}},
      FrameTicks->{{Automatic, Automatic}, {Automatic, Automatic}},
      GridLines->{None, None},
      GridLinesStyle->Directive[
        GrayLevel[0.5, 0.4]],
      ImagePadding->All,
      ImageSize->450,
      LabelStyle->Directive[
        GrayLevel[0]],
      Method->{"CoordinatesToolOptions" -> {"DisplayFunction" -> ({
            (Part[{{Identity, Identity}, {Identity, Identity}}, 1, 2][#]& )[
             Part[#, 1]], 
            (Part[{{Identity, Identity}, {Identity, Identity}}, 2, 2][#]& )[
             Part[#, 2]]}& ), "CopiedValueFunction" -> ({
            (Part[{{Identity, Identity}, {Identity, Identity}}, 1, 2][#]& )[
             Part[#, 1]], 
            (Part[{{Identity, Identity}, {Identity, Identity}}, 2, 2][#]& )[
             Part[#, 2]]}& )}},
      PlotLabel->FormBox["\"b. Females only are stressed\"", TraditionalForm],
      PlotRange->All,
      PlotRangeClipping->True,
      PlotRangePadding->{{
         Scaled[0.02], 
         Scaled[0.02]}, {
         Scaled[0.02], 
         Scaled[0.05]}},
      Ticks->{Automatic, Automatic}], 
     NCache[{Rational[1353, 2], -146.01052984216264`}, {
      676.5, -146.01052984216264`}], 
     ImageScaled[{0.5, 0.5}], {450, 278.11529493745263}], InsetBox[
     GraphicsBox[{{{}, {{}, {}, 
         {RGBColor[0.6, 0.4, 0.2], PointSize[0.019444444444444445`], 
          AbsoluteThickness[1.6], Opacity[0.3], 
          LineBox[{{0.1, 0.02403274618554548}, {0.2, 0.07707512332863833}, {
           0.3, 0.1587067358535524}, {0.4, 0.23596654313174448`}}]}, 
         {RGBColor[0.6, 0.4, 0.2], PointSize[0.019444444444444445`], 
          AbsoluteThickness[1.6], Opacity[0.3], 
          LineBox[{{0.1, 0.023902181433467406`}, {0.2, 0.07532028031616608}, {
           0.3, 0.1694208254212159}, {0.4, 0.26616523513279616`}}]}, 
         {RGBColor[0.6, 0.4, 0.2], PointSize[0.019444444444444445`], 
          AbsoluteThickness[1.6], Opacity[0.3], 
          LineBox[{{0.1, 0.028442381800223987`}, {0.2, 0.08443696977294098}, {
           0.3, 0.1653997198512734}, {0.4, 0.22880754816292095`}}]}, 
         {RGBColor[0.6, 0.4, 0.2], PointSize[0.019444444444444445`], 
          AbsoluteThickness[1.6], Opacity[0.3], 
          LineBox[{{0.1, 0.02580372318466963}, {0.2, 0.09108106453083492}, {
           0.3, 0.15522855727080093`}, {0.4, 0.25183811287971175`}}]}, 
         {RGBColor[0.6, 0.4, 0.2], PointSize[0.019444444444444445`], 
          AbsoluteThickness[1.6], Opacity[0.3], 
          LineBox[{{0.1, 0.0248053152135048}, {0.2, 0.08215176102247711}, {
           0.3, 0.16095646544297618`}, {0.4, 0.2354235434745248}}]}, 
         {RGBColor[0.6, 0.4, 0.2], PointSize[0.019444444444444445`], 
          AbsoluteThickness[1.6], Opacity[0.3], 
          LineBox[{{0.1, 0.025136544997431162`}, {0.2, 0.0968142012040662}, {
           0.3, 0.1642337657947451}, {0.4, 0.24667354476999342`}}]}, 
         {RGBColor[0.6, 0.4, 0.2], PointSize[0.019444444444444445`], 
          AbsoluteThickness[1.6], Opacity[0.3], 
          LineBox[{{0.1, 0.023688295413042938`}, {0.2, 0.08225536858293873}, {
           0.3, 0.15436421871891623`}, {0.4, 0.26248886071156324`}}]}, 
         {RGBColor[0.6, 0.4, 0.2], PointSize[0.019444444444444445`], 
          AbsoluteThickness[1.6], Opacity[0.3], 
          LineBox[{{0.1, 0.025213882697867743`}, {0.2, 0.08263380796230431}, {
           0.3, 0.16322763246779853`}, {0.4, 0.24699704604220518`}}]}, 
         {RGBColor[0.6, 0.4, 0.2], PointSize[0.019444444444444445`], 
          AbsoluteThickness[1.6], Opacity[0.3], 
          LineBox[{{0.1, 0.023048909255087572`}, {0.2, 0.07710902503898054}, {
           0.3, 0.15909959144236976`}, {0.4, 0.21964877082413328`}}]}, 
         {RGBColor[0.6, 0.4, 0.2], PointSize[0.019444444444444445`], 
          AbsoluteThickness[1.6], Opacity[0.3], 
          LineBox[{{0.1, 0.026057666222609414`}, {0.2, 0.07602112732523932}, {
           0.3, 0.16906220669535924`}, {0.4, 0.2469970813971162}}]}, 
         {RGBColor[0.6, 0.4, 0.2], PointSize[0.019444444444444445`], 
          AbsoluteThickness[1.6], Opacity[0.3], 
          LineBox[{{0.1, 0.02207040237882677}, {0.2, 0.08284490728858988}, {
           0.3, 0.15947954167908102`}, {0.4, 
           0.2360728514533003}}]}}, {}, {}, {{}, {}}}, {{}, {{}, {}, 
         {RGBColor[0.6, 0.4, 0.2], PointSize[0.019444444444444445`], 
          AbsoluteThickness[1.6], Opacity[0.3], 
          LineBox[{{0.1, 0.010196322726995085`}, {0.2, 
           0.013201202963534697`}, {0.3, 0.01566876939406049}, {0.4, 
           0.01989461693413996}}]}, 
         {RGBColor[0.6, 0.4, 0.2], PointSize[0.019444444444444445`], 
          AbsoluteThickness[1.6], Opacity[0.3], 
          LineBox[{{0.1, 0.011213267742034688`}, {0.2, 
           0.012004661620109212`}, {0.3, 0.014342259830024143`}, {0.4, 
           0.019909312772195275`}}]}, 
         {RGBColor[0.6, 0.4, 0.2], PointSize[0.019444444444444445`], 
          AbsoluteThickness[1.6], Opacity[0.3], 
          LineBox[{{0.1, 0.0105010476788487}, {0.2, 0.012215231676042076`}, {
           0.3, 0.014946355779813753`}, {0.4, 0.020367575731836795`}}]}, 
         {RGBColor[0.6, 0.4, 0.2], PointSize[0.019444444444444445`], 
          AbsoluteThickness[1.6], Opacity[0.3], 
          LineBox[{{0.1, 0.01106235584961816}, {0.2, 0.013360247872552113`}, {
           0.3, 0.01555068179781929}, {0.4, 0.019778860354368353`}}]}, 
         {RGBColor[0.6, 0.4, 0.2], PointSize[0.019444444444444445`], 
          AbsoluteThickness[1.6], Opacity[0.3], 
          LineBox[{{0.1, 0.009880103131514302}, {0.2, 
           0.011745059338482237`}, {0.3, 0.014939212973108493`}, {0.4, 
           0.021468686190912675`}}]}, 
         {RGBColor[0.6, 0.4, 0.2], PointSize[0.019444444444444445`], 
          AbsoluteThickness[1.6], Opacity[0.3], 
          LineBox[{{0.1, 0.011012678689203468`}, {0.2, 
           0.012761551514470936`}, {0.3, 0.014961952482716258`}, {0.4, 
           0.018855634730685945`}}]}, 
         {RGBColor[0.6, 0.4, 0.2], PointSize[0.019444444444444445`], 
          AbsoluteThickness[1.6], Opacity[0.3], 
          LineBox[{{0.1, 0.010919410239939129`}, {0.2, 
           0.012375495126102672`}, {0.3, 0.015985545003952262`}, {0.4, 
           0.018106275461203993`}}]}, 
         {RGBColor[0.6, 0.4, 0.2], PointSize[0.019444444444444445`], 
          AbsoluteThickness[1.6], Opacity[0.3], 
          LineBox[{{0.1, 0.010385460494252732`}, {0.2, 
           0.012866512631208842`}, {0.3, 0.015706823545144345`}, {0.4, 
           0.019560809967658344`}}]}, 
         {RGBColor[0.6, 0.4, 0.2], PointSize[0.019444444444444445`], 
          AbsoluteThickness[1.6], Opacity[0.3], 
          LineBox[{{0.1, 0.010527034270366801`}, {0.2, 
           0.011980474749414452`}, {0.3, 0.014680892615733045`}, {0.4, 
           0.021092145178660395`}}]}, 
         {RGBColor[0.6, 0.4, 0.2], PointSize[0.019444444444444445`], 
          AbsoluteThickness[1.6], Opacity[0.3], 
          LineBox[{{0.1, 0.010728772364078253`}, {0.2, 
           0.012730879494651556`}, {0.3, 0.017142643602309195`}, {0.4, 
           0.021003562790046955`}}]}, 
         {RGBColor[0.6, 0.4, 0.2], PointSize[0.019444444444444445`], 
          AbsoluteThickness[1.6], Opacity[0.3], 
          LineBox[{{0.1, 0.01091250186907111}, {0.2, 0.014039216620357333`}, {
           0.3, 0.015336995515868614`}, {0.4, 
           0.01841785735360055}}]}}, {}, {}, {{}, {}}}, {{}, {{{}, {}, 
          {RGBColor[0.6, 0.4, 0.2], PointSize[0.019444444444444445`], 
           AbsoluteThickness[1.6], 
           LineBox[{{0.09999999999999999, 0.024745640798388813`}, {
            0.19999999999999998`, 0.08252214876119784}, {0.29999999999999993`,
             0.1617435691489172}, {0.39999999999999997`, 
            0.24337083072545543`}}]}}, {
          {RGBColor[0.6, 0.4, 0.2], AbsolutePointSize[6], AbsoluteThickness[
           1.6], GeometricTransformationBox[InsetBox[
             StyleBox["\<\"\[FilledCircle]\"\>",
              StripOnInput->False,
              FontSize->30], {0., 0.}], {{{0.09999999999999999, 
            0.024745640798388813`}}, {{0.19999999999999998`, 
            0.08252214876119784}}, {{0.29999999999999993`, 
            0.1617435691489172}}, {{0.39999999999999997`, 
            0.24337083072545543`}}}]}, {}}}, {}, {}, {{}, {}}}, {{}, {{{}, {}, 
          {RGBColor[0.6, 0.4, 0.2], PointSize[0.019444444444444445`], 
           AbsoluteThickness[1.6], 
           LineBox[{{0.09999999999999999, 0.010667177732356585`}, {
            0.19999999999999998`, 0.012661866691538739`}, {
            0.29999999999999993`, 0.015387466594595443`}, {
            0.39999999999999997`, 0.01985957613320993}}]}}, {
          {RGBColor[0.6, 0.4, 0.2], AbsolutePointSize[6], AbsoluteThickness[
           1.6], GeometricTransformationBox[InsetBox[
             StyleBox["\<\"\[FilledDiamond]\"\>",
              StripOnInput->False,
              FontSize->30], {0., 0.}], {{{0.09999999999999999, 
            0.010667177732356585`}}, {{0.19999999999999998`, 
            0.012661866691538739`}}, {{0.29999999999999993`, 
            0.015387466594595443`}}, {{0.39999999999999997`, 
            0.01985957613320993}}}]}, {}}}, {}, {}, {{}, {}}}, {{}, {{{}, {}, 
          {RGBColor[0.368417, 0.506779, 0.709798], PointSize[
           0.019444444444444445`], AbsoluteThickness[1.6], 
           LineBox[{{0.09999999999999999, 0.024746556815327222`}, {
            0.19999999999999998`, 0.07907085897052749}, {0.29999999999999993`,
             0.16143520760304714`}, {0.39999999999999997`, 
            0.2545036790887073}}]}}, {
          {RGBColor[0.368417, 0.506779, 0.709798], AbsolutePointSize[6], 
           AbsoluteThickness[1.6], InsetBox[
            GraphicsBox[
             {RGBColor[0.368417, 0.506779, 0.709798], AbsolutePointSize[6], 
              AbsoluteThickness[1.6], EdgeForm[{GrayLevel[0], Thickness[
              Tiny]}], FaceForm[RGBColor[1, 0, 0]], DiskBox[{0, 0}]}], {0.09999999999999999, 0.024746556815327222},
             Automatic, Scaled[{0.05, 0.05}]], InsetBox[
            GraphicsBox[
             {RGBColor[0.368417, 0.506779, 0.709798], AbsolutePointSize[6], 
              AbsoluteThickness[1.6], EdgeForm[{GrayLevel[0], Thickness[
              Tiny]}], FaceForm[RGBColor[1, 0, 0]], DiskBox[{0, 0}]}], {0.19999999999999998, 0.07907085897052749},
             Automatic, Scaled[{0.05, 0.05}]], InsetBox[
            GraphicsBox[
             {RGBColor[0.368417, 0.506779, 0.709798], AbsolutePointSize[6], 
              AbsoluteThickness[1.6], EdgeForm[{GrayLevel[0], Thickness[
              Tiny]}], FaceForm[RGBColor[1, 0, 0]], DiskBox[{0, 0}]}], {0.29999999999999993, 0.16143520760304714},
             Automatic, Scaled[{0.05, 0.05}]], InsetBox[
            GraphicsBox[
             {RGBColor[0.368417, 0.506779, 0.709798], AbsolutePointSize[6], 
              AbsoluteThickness[1.6], EdgeForm[{GrayLevel[0], Thickness[
              Tiny]}], FaceForm[RGBColor[1, 0, 0]], DiskBox[{0, 0}]}], {0.39999999999999997, 0.2545036790887073},
             Automatic, 
            Scaled[{0.05, 0.05}]]}, {}}}, {}, {}, {{}, {}}}, {{}, {{{}, {}, 
          {RGBColor[0.368417, 0.506779, 0.709798], PointSize[
           0.019444444444444445`], AbsoluteThickness[1.6], 
           LineBox[{{0.09999999999999999, 0.010069075819078914`}, {
            0.19999999999999998`, 0.010146767159307173`}, {
            0.29999999999999993`, 0.009912730144903235}, {
            0.39999999999999997`, 0.010240051273342992`}}]}}, {
          {RGBColor[0.368417, 0.506779, 0.709798], AbsolutePointSize[6], 
           AbsoluteThickness[1.6], InsetBox[
            GraphicsBox[
             {RGBColor[0.368417, 0.506779, 0.709798], AbsolutePointSize[6], 
              AbsoluteThickness[1.6], EdgeForm[{GrayLevel[0], Thickness[
              Tiny]}], FaceForm[RGBColor[1, 0, 0]], 
              PolygonBox[{{-1, 0}, {0, 1}, {1, 0}, {0, -1}}]}], {0.09999999999999999, 0.010069075819078914},
             Automatic, Scaled[{0.05, 0.05}]], InsetBox[
            GraphicsBox[
             {RGBColor[0.368417, 0.506779, 0.709798], AbsolutePointSize[6], 
              AbsoluteThickness[1.6], EdgeForm[{GrayLevel[0], Thickness[
              Tiny]}], FaceForm[RGBColor[1, 0, 0]], 
              PolygonBox[{{-1, 0}, {0, 1}, {1, 0}, {0, -1}}]}], {0.19999999999999998, 0.010146767159307173},
             Automatic, Scaled[{0.05, 0.05}]], InsetBox[
            GraphicsBox[
             {RGBColor[0.368417, 0.506779, 0.709798], AbsolutePointSize[6], 
              AbsoluteThickness[1.6], EdgeForm[{GrayLevel[0], Thickness[
              Tiny]}], FaceForm[RGBColor[1, 0, 0]], 
              PolygonBox[{{-1, 0}, {0, 1}, {1, 0}, {0, -1}}]}], {0.29999999999999993, 0.009912730144903235},
             Automatic, Scaled[{0.05, 0.05}]], InsetBox[
            GraphicsBox[
             {RGBColor[0.368417, 0.506779, 0.709798], AbsolutePointSize[6], 
              AbsoluteThickness[1.6], EdgeForm[{GrayLevel[0], Thickness[
              Tiny]}], FaceForm[RGBColor[1, 0, 0]], 
              PolygonBox[{{-1, 0}, {0, 1}, {1, 0}, {0, -1}}]}], {0.39999999999999997, 0.010240051273342992},
             Automatic, Scaled[{0.05, 0.05}]]}, {}}}, {}, {}, {{}, {}}}},
      AspectRatio->NCache[GoldenRatio^(-1), 0.6180339887498948],
      Axes->False,
      AxesLabel->{None, None},
      AxesOrigin->{0.0953125, 0},
      BaseStyle->{FontSize -> 15},
      DisplayFunction->Identity,
      Frame->{{True, False}, {True, False}},
      FrameLabel->{{None, None}, {
         FormBox["\"Stress\"", TraditionalForm], None}},
      FrameTicks->{{Automatic, Automatic}, {Automatic, Automatic}},
      GridLines->{None, None},
      GridLinesStyle->Directive[
        GrayLevel[0.5, 0.4]],
      ImagePadding->All,
      ImageSize->450,
      LabelStyle->Directive[
        GrayLevel[0]],
      Method->{"CoordinatesToolOptions" -> {"DisplayFunction" -> ({
            (Part[{{Identity, Identity}, {Identity, Identity}}, 1, 2][#]& )[
             Part[#, 1]], 
            (Part[{{Identity, Identity}, {Identity, Identity}}, 2, 2][#]& )[
             Part[#, 2]]}& ), "CopiedValueFunction" -> ({
            (Part[{{Identity, Identity}, {Identity, Identity}}, 1, 2][#]& )[
             Part[#, 1]], 
            (Part[{{Identity, Identity}, {Identity, Identity}}, 2, 2][#]& )[
             Part[#, 2]]}& )}},
      PlotLabel->FormBox["\"c. Males only are stressed\"", TraditionalForm],
      PlotRange->All,
      PlotRangeClipping->True,
      PlotRangePadding->{{
         Scaled[0.02], 
         Scaled[0.02]}, {
         Scaled[0.02], 
         Scaled[0.05]}},
      Ticks->{Automatic, Automatic}], 
     NCache[{Rational[2255, 2], -146.01052984216264`}, {
      1127.5, -146.01052984216264`}], 
     ImageScaled[{0.5, 0.5}], {450, 278.11529493745263}]}, {}},
  ContentSelectable->True,
  ImageSize->{642.3333333333325, 146.66666666666666`},
  PlotRangePadding->{6, 5}]], "Output",
 CellChangeTimes->{{3.8019183851969147`*^9, 3.8019184196730027`*^9}, 
   3.802063725286256*^9}]
}, Open  ]],

Cell["\<\
Redifine graphic style or reference scenario for the log ratio\
\>", "Text",
 CellChangeTimes->{{3.8019184666992855`*^9, 3.801918477870471*^9}}],

Cell[BoxData[{
 RowBox[{
  RowBox[{"A31", "=", 
   RowBox[{"ListLinePlot", "[", 
    RowBox[{
     RowBox[{"Table", "[", 
      RowBox[{
       RowBox[{"Mean", "[", 
        RowBox[{
         RowBox[{"Transpose", "[", "DatA1", "]"}], "[", 
         RowBox[{"[", "\[ADoubleDot]", "]"}], "]"}], "]"}], ",", 
       RowBox[{"{", 
        RowBox[{"\[ADoubleDot]", ",", "1", ",", "4"}], "}"}]}], "]"}], ",", 
     RowBox[{"PlotStyle", "\[Rule]", 
      RowBox[{"Directive", "[", 
       RowBox[{"Black", ",", 
        RowBox[{"Thickness", "[", "0.005", "]"}], ",", "Dashed"}], "]"}]}], 
     ",", 
     RowBox[{"PlotRange", "\[Rule]", "All"}]}], "]"}]}], 
  ";"}], "\[IndentingNewLine]", 
 RowBox[{
  RowBox[{"B31", "=", 
   RowBox[{"ListLinePlot", "[", 
    RowBox[{
     RowBox[{"Table", "[", 
      RowBox[{
       RowBox[{"Mean", "[", 
        RowBox[{
         RowBox[{"Transpose", "[", "DatB1", "]"}], "[", 
         RowBox[{"[", "\[ADoubleDot]", "]"}], "]"}], "]"}], ",", 
       RowBox[{"{", 
        RowBox[{"\[ADoubleDot]", ",", "1", ",", "4"}], "}"}]}], "]"}], ",", 
     RowBox[{"PlotStyle", "\[Rule]", 
      RowBox[{"Directive", "[", 
       RowBox[{"Brown", ",", 
        RowBox[{"Thickness", "[", "0.005", "]"}], ",", "Dashed"}], "]"}]}], 
     ",", 
     RowBox[{"PlotRange", "\[Rule]", "All"}]}], "]"}]}], 
  ";"}], "\[IndentingNewLine]", 
 RowBox[{
  RowBox[{"B41", "=", 
   RowBox[{"ListLinePlot", "[", 
    RowBox[{
     RowBox[{"Table", "[", 
      RowBox[{
       RowBox[{"Mean", "[", 
        RowBox[{
         RowBox[{"Transpose", "[", "DatB21", "]"}], "[", 
         RowBox[{"[", "\[ADoubleDot]", "]"}], "]"}], "]"}], ",", 
       RowBox[{"{", 
        RowBox[{"\[ADoubleDot]", ",", "1", ",", "4"}], "}"}]}], "]"}], ",", 
     RowBox[{"PlotStyle", "\[Rule]", 
      RowBox[{"Directive", "[", 
       RowBox[{"Purple", ",", 
        RowBox[{"Thickness", "[", "0.005", "]"}], ",", "Dashed"}], "]"}]}], 
     ",", 
     RowBox[{"PlotRange", "\[Rule]", "All"}]}], "]"}]}], ";"}]}], "Input",
 CellChangeTimes->{{3.801918639551358*^9, 3.8019186672837934`*^9}, 
   3.801918756365322*^9, {3.801918847032405*^9, 3.8019188861444893`*^9}}],

Cell[BoxData[{
 RowBox[{
  RowBox[{"DatA", "=", 
   RowBox[{"Table", "[", 
    RowBox[{
     RowBox[{"Table", "[", 
      RowBox[{
       RowBox[{
        RowBox[{"Datat", "=", 
         RowBox[{"Johanna", "[", 
          RowBox[{
          "sdchange", ",", "sdchange", ",", "popsize", ",", "imf", ",", "mc", 
           ",", "gf", ",", "gm"}], "]"}]}], ";", 
        RowBox[{"Log", "[", 
         RowBox[{
          RowBox[{"Datat", "[", 
           RowBox[{"[", "2", "]"}], "]"}], "/", 
          RowBox[{"Datat", "[", 
           RowBox[{"[", "1", "]"}], "]"}]}], "]"}]}], ",", 
       RowBox[{"{", 
        RowBox[{"sdchange", ",", 
         RowBox[{"{", 
          RowBox[{"0.1", ",", "0.2", ",", "0.3", ",", "0.4"}], "}"}]}], 
        "}"}]}], "]"}], ",", 
     RowBox[{"{", 
      RowBox[{"num", ",", "0", ",", "20"}], "}"}]}], "]"}]}], 
  ";"}], "\[IndentingNewLine]", 
 RowBox[{
  RowBox[{"DatB2", "=", 
   RowBox[{"Table", "[", 
    RowBox[{
     RowBox[{"Table", "[", 
      RowBox[{
       RowBox[{
        RowBox[{"Datat", "=", 
         RowBox[{"Johanna", "[", 
          RowBox[{
          "sdchange", ",", "sdm", ",", "popsize", ",", "imf", ",", "mc", ",", 
           "gf", ",", "gm"}], "]"}]}], ";", 
        RowBox[{"Log", "[", 
         RowBox[{
          RowBox[{"Datat", "[", 
           RowBox[{"[", "2", "]"}], "]"}], "/", 
          RowBox[{"Datat", "[", 
           RowBox[{"[", "1", "]"}], "]"}]}], "]"}]}], ",", 
       RowBox[{"{", 
        RowBox[{"sdchange", ",", 
         RowBox[{"{", 
          RowBox[{"0.1", ",", "0.2", ",", "0.3", ",", "0.4"}], "}"}]}], 
        "}"}]}], "]"}], ",", 
     RowBox[{"{", 
      RowBox[{"num", ",", "0", ",", "20"}], "}"}]}], "]"}]}], 
  ";"}], "\[IndentingNewLine]", 
 RowBox[{
  RowBox[{"DatB", "=", 
   RowBox[{"Table", "[", 
    RowBox[{
     RowBox[{"Table", "[", 
      RowBox[{
       RowBox[{
        RowBox[{"Datat", "=", 
         RowBox[{"Johanna", "[", 
          RowBox[{
          "sdf", ",", "sdchange", ",", "popsize", ",", "imf", ",", "mc", ",", 
           "gf", ",", "gm"}], "]"}]}], ";", 
        RowBox[{"Log", "[", 
         RowBox[{
          RowBox[{"Datat", "[", 
           RowBox[{"[", "2", "]"}], "]"}], "/", 
          RowBox[{"Datat", "[", 
           RowBox[{"[", "1", "]"}], "]"}]}], "]"}]}], ",", 
       RowBox[{"{", 
        RowBox[{"sdchange", ",", 
         RowBox[{"{", 
          RowBox[{"0.1", ",", "0.2", ",", "0.3", ",", "0.4"}], "}"}]}], 
        "}"}]}], "]"}], ",", 
     RowBox[{"{", 
      RowBox[{"num", ",", "0", ",", "20"}], "}"}]}], "]"}]}], 
  ";"}], "\[IndentingNewLine]", 
 RowBox[{
  RowBox[{"Ab", "=", 
   RowBox[{"ListLinePlot", "[", 
    RowBox[{"DatA", ",", 
     RowBox[{"PlotRange", "\[Rule]", "All"}], ",", 
     RowBox[{"PlotStyle", "\[Rule]", 
      RowBox[{"Directive", "[", 
       RowBox[{"Black", ",", 
        RowBox[{"Opacity", "[", "0.3", "]"}]}], "]"}]}]}], "]"}]}], 
  ";"}], "\[IndentingNewLine]", 
 RowBox[{
  RowBox[{"Bb", "=", 
   RowBox[{"ListLinePlot", "[", 
    RowBox[{"DatB", ",", 
     RowBox[{"PlotRange", "\[Rule]", 
      RowBox[{"{", 
       RowBox[{
        RowBox[{"{", 
         RowBox[{"1", ",", "4"}], "}"}], ",", 
        RowBox[{"{", 
         RowBox[{
          RowBox[{"Min", "[", 
           RowBox[{"0", ",", 
            RowBox[{"Min", "[", 
             RowBox[{"DatB2", ",", "DatA", ",", "DatB"}], "]"}]}], "]"}], ",", 
          RowBox[{"Max", "[", 
           RowBox[{"DatB2", ",", "DatA", ",", "DatB"}], "]"}]}], "}"}]}], 
       "}"}]}], ",", 
     RowBox[{"PlotStyle", "\[Rule]", 
      RowBox[{"Directive", "[", 
       RowBox[{"Brown", ",", 
        RowBox[{"Opacity", "[", "0.3", "]"}]}], "]"}]}]}], "]"}]}], 
  ";"}], "\[IndentingNewLine]", 
 RowBox[{
  RowBox[{"B2b", "=", 
   RowBox[{"ListLinePlot", "[", 
    RowBox[{"DatB2", ",", 
     RowBox[{"PlotStyle", "\[Rule]", 
      RowBox[{"Directive", "[", 
       RowBox[{"Purple", ",", 
        RowBox[{"PlotRange", "\[Rule]", "All"}], ",", 
        RowBox[{"Opacity", "[", "0.3", "]"}]}], "]"}]}]}], "]"}]}], 
  ";"}], "\[IndentingNewLine]", 
 RowBox[{
  RowBox[{"A3b", "=", 
   RowBox[{"ListLinePlot", "[", 
    RowBox[{
     RowBox[{"Table", "[", 
      RowBox[{
       RowBox[{"Mean", "[", 
        RowBox[{
         RowBox[{"Transpose", "[", "DatA", "]"}], "[", 
         RowBox[{"[", "\[ADoubleDot]", "]"}], "]"}], "]"}], ",", 
       RowBox[{"{", 
        RowBox[{"\[ADoubleDot]", ",", "1", ",", "4"}], "}"}]}], "]"}], ",", 
     RowBox[{"PlotStyle", "\[Rule]", 
      RowBox[{"Directive", "[", 
       RowBox[{"Black", ",", 
        RowBox[{"Thickness", "[", "0.005", "]"}], ",", 
        RowBox[{"Opacity", "[", "0.7", "]"}]}], "]"}]}], ",", 
     RowBox[{"PlotRange", "\[Rule]", "All"}]}], "]"}]}], 
  ";"}], "\[IndentingNewLine]", 
 RowBox[{
  RowBox[{"B3b", "=", 
   RowBox[{"ListLinePlot", "[", 
    RowBox[{
     RowBox[{"Table", "[", 
      RowBox[{
       RowBox[{"Mean", "[", 
        RowBox[{
         RowBox[{"Transpose", "[", "DatB", "]"}], "[", 
         RowBox[{"[", "\[ADoubleDot]", "]"}], "]"}], "]"}], ",", 
       RowBox[{"{", 
        RowBox[{"\[ADoubleDot]", ",", "1", ",", "4"}], "}"}]}], "]"}], ",", 
     RowBox[{"PlotStyle", "\[Rule]", 
      RowBox[{"Directive", "[", 
       RowBox[{"Brown", ",", 
        RowBox[{"Thickness", "[", "0.005", "]"}], ",", 
        RowBox[{"Opacity", "[", "0.7", "]"}]}], "]"}]}], ",", 
     RowBox[{"PlotRange", "\[Rule]", "All"}]}], "]"}]}], 
  ";"}], "\[IndentingNewLine]", 
 RowBox[{
  RowBox[{"B4b", "=", 
   RowBox[{"ListLinePlot", "[", 
    RowBox[{
     RowBox[{"Table", "[", 
      RowBox[{
       RowBox[{"Mean", "[", 
        RowBox[{
         RowBox[{"Transpose", "[", "DatB2", "]"}], "[", 
         RowBox[{"[", "\[ADoubleDot]", "]"}], "]"}], "]"}], ",", 
       RowBox[{"{", 
        RowBox[{"\[ADoubleDot]", ",", "1", ",", "4"}], "}"}]}], "]"}], ",", 
     RowBox[{"PlotStyle", "\[Rule]", 
      RowBox[{"Directive", "[", 
       RowBox[{"Purple", ",", 
        RowBox[{"Thickness", "[", "0.005", "]"}], ",", 
        RowBox[{"Opacity", "[", "0.7", "]"}]}], "]"}]}], ",", 
     RowBox[{"PlotRange", "\[Rule]", "All"}]}], "]"}]}], 
  ";"}], "\[IndentingNewLine]"}], "Input",
 CellChangeTimes->{{3.7886141407817183`*^9, 3.788614143380867*^9}, {
   3.7886148802160115`*^9, 3.7886149176581535`*^9}, {3.7886149805907526`*^9, 
   3.788615002959032*^9}, {3.788615106831973*^9, 3.7886151304963264`*^9}, {
   3.789813301204043*^9, 3.7898133117066436`*^9}, {3.7911131747097125`*^9, 
   3.791113215244031*^9}, {3.791113275963504*^9, 3.7911133349398766`*^9}, {
   3.791113385938794*^9, 3.7911133931712074`*^9}, 3.802063795132104*^9}],

Cell["Dashed lines will show the original scenario for comparison.", "Text",
 CellChangeTimes->{{3.8020668026650777`*^9, 3.8020668111623573`*^9}}],

Cell[CellGroupData[{

Cell[BoxData[
 RowBox[{"Show", "[", 
  RowBox[{
  "Bb", ",", "Ab", ",", "B2b", ",", "A3b", ",", "B3b", ",", "B4b", ",", "A31",
    ",", "B31", ",", "B41", ",", 
   RowBox[{"ImageSize", "\[Rule]", "650"}], ",", 
   RowBox[{"PlotRange", "->", "All"}], ",", " ", 
   RowBox[{"BaseStyle", "\[Rule]", 
    RowBox[{"{", 
     RowBox[{"FontSize", "\[Rule]", "15"}], "}"}]}], ",", 
   RowBox[{"PlotLabel", "\[Rule]", " ", "\"\<\>\""}], ",", 
   RowBox[{"Axes", "\[Rule]", "False"}], ",", 
   RowBox[{"Frame", "\[Rule]", 
    RowBox[{"{", 
     RowBox[{
      RowBox[{"{", 
       RowBox[{"True", ",", "False"}], "}"}], ",", 
      RowBox[{"{", 
       RowBox[{"True", ",", "False"}], "}"}]}], "}"}]}], ",", 
   RowBox[{"FrameLabel", "\[Rule]", 
    RowBox[{"{", 
     RowBox[{
      RowBox[{"{", " ", 
       RowBox[{"\"\<Log (\!\(\*SubscriptBox[
StyleBox[\"I\",
FontSlant->\"Italic\"], \"m\"]\)/\!\(\*SubscriptBox[
StyleBox[\"I\",
FontSlant->\"Italic\"], \"f\"]\))\>\"", ",", "None"}], "}"}], ",", 
      RowBox[{"{", 
       RowBox[{"\"\<Stress\>\"", ",", "None"}], "}"}]}], "}"}]}], ",", 
   RowBox[{"LabelStyle", "->", 
    RowBox[{"Directive", "[", "Black", "]"}]}]}], "]"}]], "Input",
 CellChangeTimes->{
  3.8019186205206556`*^9, {3.80191878439018*^9, 3.801918790692236*^9}}],

Cell[BoxData[
 GraphicsBox[{{{}, {{}, {}, 
     {RGBColor[0.6, 0.4, 0.2], PointSize[0.016666666666666666`], 
      AbsoluteThickness[1.6], Opacity[0.3], 
      LineBox[{{1., 0.9298236292304335}, {2., 1.8678628264010686`}, {3., 
       2.3128118412750758`}, {4., 2.4298173331345683`}}]}, 
     {RGBColor[0.6, 0.4, 0.2], PointSize[0.016666666666666666`], 
      AbsoluteThickness[1.6], Opacity[0.3], 
      LineBox[{{1., 0.8221973059702363}, {2., 1.807918534093767}, {3., 
       2.3687077662241074`}, {4., 2.400245305817203}}]}, 
     {RGBColor[0.6, 0.4, 0.2], PointSize[0.016666666666666666`], 
      AbsoluteThickness[1.6], Opacity[0.3], 
      LineBox[{{1., 0.9507610159294946}, {2., 1.9347580393241912`}, {3., 
       2.2992954113547683`}, {4., 2.511862783512869}}]}, 
     {RGBColor[0.6, 0.4, 0.2], PointSize[0.016666666666666666`], 
      AbsoluteThickness[1.6], Opacity[0.3], 
      LineBox[{{1., 0.9140237291868041}, {2., 1.8416302354140175`}, {3., 
       2.412786383624287}, {4., 2.457361621970422}}]}, 
     {RGBColor[0.6, 0.4, 0.2], PointSize[0.016666666666666666`], 
      AbsoluteThickness[1.6], Opacity[0.3], 
      LineBox[{{1., 0.8510303907845355}, {2., 1.8574411624014098`}, {3., 
       2.406798320327627}, {4., 2.6792015264520956`}}]}, 
     {RGBColor[0.6, 0.4, 0.2], PointSize[0.016666666666666666`], 
      AbsoluteThickness[1.6], Opacity[0.3], 
      LineBox[{{1., 0.8795369724539092}, {2., 1.884468113219231}, {3., 
       2.2696758011309095`}, {4., 2.5679717208457187`}}]}, 
     {RGBColor[0.6, 0.4, 0.2], PointSize[0.016666666666666666`], 
      AbsoluteThickness[1.6], Opacity[0.3], 
      LineBox[{{1., 0.8593898961396444}, {2., 1.9962911891193296`}, {3., 
       2.342791482676061}, {4., 2.4410331453500564`}}]}, 
     {RGBColor[0.6, 0.4, 0.2], PointSize[0.016666666666666666`], 
      AbsoluteThickness[1.6], Opacity[0.3], 
      LineBox[{{1., 0.8508236319778162}, {2., 1.8478494541069006`}, {3., 
       2.2753264292732385`}, {4., 2.5615792903867485`}}]}, 
     {RGBColor[0.6, 0.4, 0.2], PointSize[0.016666666666666666`], 
      AbsoluteThickness[1.6], Opacity[0.3], 
      LineBox[{{1., 0.9147099376229719}, {2., 1.9527427054687003`}, {3., 
       2.4473078222303335`}, {4., 2.5527656072493334`}}]}, 
     {RGBColor[0.6, 0.4, 0.2], PointSize[0.016666666666666666`], 
      AbsoluteThickness[1.6], Opacity[0.3], 
      LineBox[{{1., 0.8358792685432892}, {2., 1.8795092182277584`}, {3., 
       2.303739762867809}, {4., 2.370065723469461}}]}, 
     {RGBColor[0.6, 0.4, 0.2], PointSize[0.016666666666666666`], 
      AbsoluteThickness[1.6], Opacity[0.3], 
      LineBox[{{1., 0.9184120502247699}, {2., 1.9100249321916651`}, {3., 
       2.3314141286768746`}, {4., 2.5694874503751786`}}]}, 
     {RGBColor[0.6, 0.4, 0.2], PointSize[0.016666666666666666`], 
      AbsoluteThickness[1.6], Opacity[0.3], 
      LineBox[{{1., 0.8598755396815853}, {2., 1.8137259536464543`}, {3., 
       2.231349529751582}, {4., 2.4735836052809823`}}]}, 
     {RGBColor[0.6, 0.4, 0.2], PointSize[0.016666666666666666`], 
      AbsoluteThickness[1.6], Opacity[0.3], 
      LineBox[{{1., 0.8539823751112199}, {2., 1.795096515080026}, {3., 
       2.3913724039727184`}, {4., 2.451829365735442}}]}, 
     {RGBColor[0.6, 0.4, 0.2], PointSize[0.016666666666666666`], 
      AbsoluteThickness[1.6], Opacity[0.3], 
      LineBox[{{1., 0.8668493924947133}, {2., 1.8879020470341954`}, {3., 
       2.372836825459554}, {4., 2.551254193140236}}]}, 
     {RGBColor[0.6, 0.4, 0.2], PointSize[0.016666666666666666`], 
      AbsoluteThickness[1.6], Opacity[0.3], 
      LineBox[{{1., 0.9028041838511923}, {2., 1.9833593199126145`}, {3., 
       2.342250360479944}, {4., 2.506455746986599}}]}, 
     {RGBColor[0.6, 0.4, 0.2], PointSize[0.016666666666666666`], 
      AbsoluteThickness[1.6], Opacity[0.3], 
      LineBox[{{1., 0.8416217193736106}, {2., 1.8606726867832655`}, {3., 
       2.3587420433900257`}, {4., 2.4008322597298255`}}]}, 
     {RGBColor[0.6, 0.4, 0.2], PointSize[0.016666666666666666`], 
      AbsoluteThickness[1.6], Opacity[0.3], 
      LineBox[{{1., 0.9546480161406969}, {2., 1.8081064854353697`}, {3., 
       2.2861721653739333`}, {4., 2.4294352077416947`}}]}, 
     {RGBColor[0.6, 0.4, 0.2], PointSize[0.016666666666666666`], 
      AbsoluteThickness[1.6], Opacity[0.3], 
      LineBox[{{1., 0.7984390879112631}, {2., 1.8450945883251717`}, {3., 
       2.4179810165451157`}, {4., 2.4470811805192785`}}]}, 
     {RGBColor[0.6, 0.4, 0.2], PointSize[0.016666666666666666`], 
      AbsoluteThickness[1.6], Opacity[0.3], 
      LineBox[{{1., 0.7675765238522804}, {2., 1.806072643166022}, {3., 
       2.2076218594889947`}, {4., 2.5302497131667288`}}]}, 
     {RGBColor[0.6, 0.4, 0.2], PointSize[0.016666666666666666`], 
      AbsoluteThickness[1.6], Opacity[0.3], 
      LineBox[{{1., 0.8994008555649323}, {2., 1.9527900957290527`}, {3., 
       2.308201596089057}, {4., 2.4943063377420156`}}]}, 
     {RGBColor[0.6, 0.4, 0.2], PointSize[0.016666666666666666`], 
      AbsoluteThickness[1.6], Opacity[0.3], 
      LineBox[{{1., 0.9510792354813272}, {2., 1.9278510290959656`}, {3., 
       2.3262006904763535`}, {4., 
       2.565911982230295}}]}}, {}, {}, {{}, {}}}, {{}, {{}, {}, 
     {GrayLevel[0], PointSize[0.016666666666666666`], AbsoluteThickness[1.6], 
      Opacity[0.3], 
      LineBox[{{1., 0.9391387362668472}, {2., 0.8248454904290442}, {3., 
       0.8178023720861854}, {4., 0.6407796053248174}}]}, 
     {GrayLevel[0], PointSize[0.016666666666666666`], AbsoluteThickness[1.6], 
      Opacity[0.3], 
      LineBox[{{1., 0.9290784531677881}, {2., 0.8407252134876404}, {3., 
       0.7451051309618303}, {4., 0.6265775096406031}}]}, 
     {GrayLevel[0], PointSize[0.016666666666666666`], AbsoluteThickness[1.6], 
      Opacity[0.3], 
      LineBox[{{1., 0.8061990688231293}, {2., 0.7636550488519641}, {3., 
       0.6552055854373989}, {4., 0.7797839771475312}}]}, 
     {GrayLevel[0], PointSize[0.016666666666666666`], AbsoluteThickness[1.6], 
      Opacity[0.3], 
      LineBox[{{1., 1.023368189808045}, {2., 0.7047593365809088}, {3., 
       0.7903402329988644}, {4., 0.6588066053517636}}]}, 
     {GrayLevel[0], PointSize[0.016666666666666666`], AbsoluteThickness[1.6], 
      Opacity[0.3], 
      LineBox[{{1., 0.8121168012249562}, {2., 0.9589801842744256}, {3., 
       0.6940632310232279}, {4., 0.679815445933309}}]}, 
     {GrayLevel[0], PointSize[0.016666666666666666`], AbsoluteThickness[1.6], 
      Opacity[0.3], 
      LineBox[{{1., 0.88984602616785}, {2., 0.8511478313102647}, {3., 
       0.796963560476801}, {4., 0.6471269729804335}}]}, 
     {GrayLevel[0], PointSize[0.016666666666666666`], AbsoluteThickness[1.6], 
      Opacity[0.3], 
      LineBox[{{1., 0.845889067258022}, {2., 0.8493604989119062}, {3., 
       0.7444544802497746}, {4., 0.7500606237790176}}]}, 
     {GrayLevel[0], PointSize[0.016666666666666666`], AbsoluteThickness[1.6], 
      Opacity[0.3], 
      LineBox[{{1., 0.8997033144179256}, {2., 0.79245443158856}, {3., 
       0.7804448406253732}, {4., 0.661137379992161}}]}, 
     {GrayLevel[0], PointSize[0.016666666666666666`], AbsoluteThickness[1.6], 
      Opacity[0.3], 
      LineBox[{{1., 0.8623615473477474}, {2., 0.8736021430271828}, {3., 
       0.7967518814468323}, {4., 0.6853806300614609}}]}, 
     {GrayLevel[0], PointSize[0.016666666666666666`], AbsoluteThickness[1.6], 
      Opacity[0.3], 
      LineBox[{{1., 0.7874645725564728}, {2., 0.8424398129100312}, {3., 
       0.6980510119311909}, {4., 0.6528465939964775}}]}, 
     {GrayLevel[0], PointSize[0.016666666666666666`], AbsoluteThickness[1.6], 
      Opacity[0.3], 
      LineBox[{{1., 0.8352323837589374}, {2., 0.7825238354960725}, {3., 
       0.7294730876152355}, {4., 0.759761975342641}}]}, 
     {GrayLevel[0], PointSize[0.016666666666666666`], AbsoluteThickness[1.6], 
      Opacity[0.3], 
      LineBox[{{1., 0.7871827959389154}, {2., 0.8984565383926026}, {3., 
       0.8448324443912337}, {4., 0.7418079204929597}}]}, 
     {GrayLevel[0], PointSize[0.016666666666666666`], AbsoluteThickness[1.6], 
      Opacity[0.3], 
      LineBox[{{1., 0.829123271396875}, {2., 0.7605779581065721}, {3., 
       0.819392658714206}, {4., 0.7073745915792542}}]}, 
     {GrayLevel[0], PointSize[0.016666666666666666`], AbsoluteThickness[1.6], 
      Opacity[0.3], 
      LineBox[{{1., 0.8120044886292529}, {2., 0.8569203202680107}, {3., 
       0.7105023980338999}, {4., 0.6344974878279046}}]}, 
     {GrayLevel[0], PointSize[0.016666666666666666`], AbsoluteThickness[1.6], 
      Opacity[0.3], 
      LineBox[{{1., 0.8680948930225004}, {2., 0.8128999614688166}, {3., 
       0.7702865023807335}, {4., 0.7189367305228708}}]}, 
     {GrayLevel[0], PointSize[0.016666666666666666`], AbsoluteThickness[1.6], 
      Opacity[0.3], 
      LineBox[{{1., 0.845324314956846}, {2., 0.7940554910897409}, {3., 
       0.7541503833156943}, {4., 0.6830702286878954}}]}, 
     {GrayLevel[0], PointSize[0.016666666666666666`], AbsoluteThickness[1.6], 
      Opacity[0.3], 
      LineBox[{{1., 0.8538583549407817}, {2., 0.9497046856741891}, {3., 
       0.7954727667785623}, {4., 0.7228533002919952}}]}, 
     {GrayLevel[0], PointSize[0.016666666666666666`], AbsoluteThickness[1.6], 
      Opacity[0.3], 
      LineBox[{{1., 0.761599461003286}, {2., 0.8695491266436699}, {3., 
       0.69727742065281}, {4., 0.6171187516882187}}]}, 
     {GrayLevel[0], PointSize[0.016666666666666666`], AbsoluteThickness[1.6], 
      Opacity[0.3], 
      LineBox[{{1., 0.8070856872902605}, {2., 0.8668843335221819}, {3., 
       0.748898488642164}, {4., 0.6775466863810343}}]}, 
     {GrayLevel[0], PointSize[0.016666666666666666`], AbsoluteThickness[1.6], 
      Opacity[0.3], 
      LineBox[{{1., 0.8315425045622598}, {2., 0.8039630282469739}, {3., 
       0.9307783283182678}, {4., 0.6616037191732377}}]}, 
     {GrayLevel[0], PointSize[0.016666666666666666`], AbsoluteThickness[1.6], 
      Opacity[0.3], 
      LineBox[{{1., 0.897392055054296}, {2., 0.8407850212231633}, {3., 
       0.6526629784287163}, {4., 
       0.6963559627112696}}]}}, {}, {}, {{}, {}}}, {{}, {{}, {}, 
     {RGBColor[0.5, 0, 0.5], PointSize[0.016666666666666666`], 
      AbsoluteThickness[1.6], Opacity[0.3], 
      StyleBox[
       LineBox[{{1., 0.9144929058079078}, {2., 0.03233377261096884}, {
        3., -0.27947776618946446`}, {4., -0.47745815127296387`}}],
       PlotRange -> All]}, 
     {RGBColor[0.5, 0, 0.5], PointSize[0.016666666666666666`], 
      AbsoluteThickness[1.6], Opacity[0.3], 
      StyleBox[
       LineBox[{{1., 0.8790385604856192}, {2., 0.03484004167621373}, {
        3., -0.34285376988466243`}, {4., -0.45678479809276173`}}],
       PlotRange -> All]}, 
     {RGBColor[0.5, 0, 0.5], PointSize[0.016666666666666666`], 
      AbsoluteThickness[1.6], Opacity[0.3], 
      StyleBox[
       LineBox[{{1., 0.8153653225465005}, {2., 0.012917183498290375`}, {
        3., -0.3702190614660624}, {4., -0.4329360787608073}}],
       PlotRange -> All]}, 
     {RGBColor[0.5, 0, 0.5], PointSize[0.016666666666666666`], 
      AbsoluteThickness[1.6], Opacity[0.3], 
      StyleBox[
       LineBox[{{1., 0.8102636960678317}, {2., 0.004733643430773609}, {
        3., -0.3692679903691536}, {4., -0.5147939435724576}}],
       PlotRange -> All]}, 
     {RGBColor[0.5, 0, 0.5], PointSize[0.016666666666666666`], 
      AbsoluteThickness[1.6], Opacity[0.3], 
      StyleBox[
       LineBox[{{1., 0.8836872717634358}, {2., -0.019895753955203863`}, {
        3., -0.3035305439642917}, {4., -0.4652204418680284}}],
       PlotRange -> All]}, 
     {RGBColor[0.5, 0, 0.5], PointSize[0.016666666666666666`], 
      AbsoluteThickness[1.6], Opacity[0.3], 
      StyleBox[
       LineBox[{{1., 0.8711246058001337}, {2., 0.004136893997744212}, {
        3., -0.325255926760274}, {4., -0.47812595600163094`}}],
       PlotRange -> All]}, 
     {RGBColor[0.5, 0, 0.5], PointSize[0.016666666666666666`], 
      AbsoluteThickness[1.6], Opacity[0.3], 
      StyleBox[
       LineBox[{{1., 0.9470609458862017}, {2., 0.03390535974401019}, {
        3., -0.3285387363605561}, {4., -0.49055580320787456`}}],
       PlotRange -> All]}, 
     {RGBColor[0.5, 0, 0.5], PointSize[0.016666666666666666`], 
      AbsoluteThickness[1.6], Opacity[0.3], 
      StyleBox[
       LineBox[{{1., 0.8719972951035833}, {2., -0.047429703410870966`}, {
        3., -0.3024106533381465}, {4., -0.4123440711310065}}],
       PlotRange -> All]}, 
     {RGBColor[0.5, 0, 0.5], PointSize[0.016666666666666666`], 
      AbsoluteThickness[1.6], Opacity[0.3], 
      StyleBox[
       LineBox[{{1., 0.7683839718118598}, {2., -0.060906860112168205`}, {
        3., -0.2685409516797024}, {4., -0.40471649051959835`}}],
       PlotRange -> All]}, 
     {RGBColor[0.5, 0, 0.5], PointSize[0.016666666666666666`], 
      AbsoluteThickness[1.6], Opacity[0.3], 
      StyleBox[
       LineBox[{{1., 0.8364105762458175}, {2., -0.06572098816516819}, {
        3., -0.2737729942146466}, {4., -0.4506047683502087}}],
       PlotRange -> All]}, 
     {RGBColor[0.5, 0, 0.5], PointSize[0.016666666666666666`], 
      AbsoluteThickness[1.6], Opacity[0.3], 
      StyleBox[
       LineBox[{{1., 0.921037389284886}, {2., -0.017063699607057933`}, {
        3., -0.3193217183436355}, {4., -0.4882511137658965}}],
       PlotRange -> All]}, 
     {RGBColor[0.5, 0, 0.5], PointSize[0.016666666666666666`], 
      AbsoluteThickness[1.6], Opacity[0.3], 
      StyleBox[
       LineBox[{{1., 0.9140163174158119}, {2., -0.0005026212176829983}, {
        3., -0.3208481047772079}, {4., -0.43911972817667955`}}],
       PlotRange -> All]}, 
     {RGBColor[0.5, 0, 0.5], PointSize[0.016666666666666666`], 
      AbsoluteThickness[1.6], Opacity[0.3], 
      StyleBox[
       LineBox[{{1., 0.840341334217416}, {2., 0.03787901840905905}, {
        3., -0.3051621164371039}, {4., -0.3826487553003711}}],
       PlotRange -> All]}, 
     {RGBColor[0.5, 0, 0.5], PointSize[0.016666666666666666`], 
      AbsoluteThickness[1.6], Opacity[0.3], 
      StyleBox[
       LineBox[{{1., 0.771460762296669}, {2., 0.014169390609240868`}, {
        3., -0.24737954679781038`}, {4., -0.5041955120406046}}],
       PlotRange -> All]}, 
     {RGBColor[0.5, 0, 0.5], PointSize[0.016666666666666666`], 
      AbsoluteThickness[1.6], Opacity[0.3], 
      StyleBox[
       LineBox[{{1., 0.9381442210696647}, {2., -0.0030738215585576233`}, {
        3., -0.40260178471679053`}, {4., -0.5147959784058069}}],
       PlotRange -> All]}, 
     {RGBColor[0.5, 0, 0.5], PointSize[0.016666666666666666`], 
      AbsoluteThickness[1.6], Opacity[0.3], 
      StyleBox[
       LineBox[{{1., 0.7538533109292503}, {2., -0.013491220564276471`}, {
        3., -0.3405183619284832}, {4., -0.5441711306333458}}],
       PlotRange -> All]}, 
     {RGBColor[0.5, 0, 0.5], PointSize[0.016666666666666666`], 
      AbsoluteThickness[1.6], Opacity[0.3], 
      StyleBox[
       LineBox[{{1., 0.9645490525291002}, {2., 0.051497104563881076`}, {
        3., -0.35846529096749946`}, {4., -0.48186005308755653`}}],
       PlotRange -> All]}, 
     {RGBColor[0.5, 0, 0.5], PointSize[0.016666666666666666`], 
      AbsoluteThickness[1.6], Opacity[0.3], 
      StyleBox[
       LineBox[{{1., 0.8258313677334946}, {2., -0.04950440483002497}, {
        3., -0.2831980542617582}, {4., -0.5344161914619547}}],
       PlotRange -> All]}, 
     {RGBColor[0.5, 0, 0.5], PointSize[0.016666666666666666`], 
      AbsoluteThickness[1.6], Opacity[0.3], 
      StyleBox[
       LineBox[{{1., 0.7734673110484671}, {2., -0.07815489010253594}, {
        3., -0.3336584666486122}, {4., -0.4499822716748919}}],
       PlotRange -> All]}, 
     {RGBColor[0.5, 0, 0.5], PointSize[0.016666666666666666`], 
      AbsoluteThickness[1.6], Opacity[0.3], 
      StyleBox[
       LineBox[{{1., 0.8570009572515014}, {2., -0.03434112155957513}, {
        3., -0.37188525353057283`}, {4., -0.48357042446804976`}}],
       PlotRange -> All]}, 
     {RGBColor[0.5, 0, 0.5], PointSize[0.016666666666666666`], 
      AbsoluteThickness[1.6], Opacity[0.3], 
      StyleBox[
       LineBox[{{1., 0.743504984833692}, {2., 0.025214608807330424`}, {
        3., -0.2891324999711365}, {4., -0.4415265471392789}}],
       PlotRange -> All]}}, {}, {}, {{}, {}}}, {{}, {{}, {}, 
     {GrayLevel[0], PointSize[0.019444444444444445`], Thickness[0.005], 
      Opacity[0.7], 
      LineBox[{{1., 0.8535050470282379}, {2., 0.8351566805478057}, {3., 
       0.7606147516432857}, {4., 
       0.6858686999479455}}]}}, {}, {}, {{}, {}}}, {{}, {{}, {}, 
     {RGBColor[0.6, 0.4, 0.2], PointSize[0.019444444444444445`], Thickness[
      0.005], Opacity[0.7], 
      LineBox[{{1., 0.877279274167939}, {2., 1.8791032273417225`}, {3., 
       2.333970649556589}, {4., 
       2.4948729095636546`}}]}}, {}, {}, {{}, {}}}, {{}, {{}, {}, 
     {RGBColor[0.5, 0, 0.5], PointSize[0.019444444444444445`], Thickness[
      0.005], Opacity[0.7], 
      LineBox[{{1., 0.8524301028632782}, {2., -0.006593241320743328}, {
       3., -0.3207637901241701}, {
       4., -0.4689561051872274}}]}}, {}, {}, {{}, {}}}, {{}, {{}, {}, 
     {GrayLevel[0], PointSize[0.019444444444444445`], Thickness[0.005], 
      Dashing[{Small, Small}], 
      LineBox[{{1., 0.9281229522608754}, {2., 0.9006687357553511}, {3., 
       0.8268237243279538}, {4., 
       0.7465872999221747}}]}}, {}, {}, {{}, {}}}, {{}, {{}, {}, 
     {RGBColor[0.6, 0.4, 0.2], PointSize[0.019444444444444445`], Thickness[
      0.005], Dashing[{Small, Small}], 
      LineBox[{{1., 0.9148940801198063}, {2., 2.0573640052459288`}, {3., 
       2.7732554382520873`}, {4., 
       3.2194171703310976`}}]}}, {}, {}, {{}, {}}}, {{}, {{}, {}, 
     {RGBColor[0.5, 0, 0.5], PointSize[0.019444444444444445`], Thickness[
      0.005], Dashing[{Small, Small}], 
      LineBox[{{1., 0.9007211375216899}, {2., 0.024974315630770967`}, {
       3., -0.3084637471074811}, {
       4., -0.4630374477364088}}]}}, {}, {}, {{}, {}}}},
  AspectRatio->NCache[GoldenRatio^(-1), 0.6180339887498948],
  Axes->False,
  AxesLabel->{None, None},
  AxesOrigin->{1.015, 0},
  BaseStyle->{FontSize -> 15},
  DisplayFunction->Identity,
  Frame->{{True, False}, {True, False}},
  FrameLabel->{{
     FormBox[
     "\"Log (\\!\\(\\*SubscriptBox[\\n \
StyleBox[\\\"I\\\",\\nFontSlant->\\\"Italic\\\"], \
\\\"m\\\"]\\)/\\!\\(\\*SubscriptBox[\\n \
StyleBox[\\\"I\\\",\\nFontSlant->\\\"Italic\\\"], \\\"f\\\"]\\))\"", 
      TraditionalForm], None}, {
     FormBox["\"Stress\"", TraditionalForm], None}},
  FrameTicks->{{Automatic, Automatic}, {Automatic, Automatic}},
  GridLines->{None, None},
  GridLinesStyle->Directive[
    GrayLevel[0.5, 0.4]],
  ImagePadding->All,
  ImageSize->{501.9999999999993, Automatic},
  LabelStyle->Directive[
    GrayLevel[0]],
  Method->{"CoordinatesToolOptions" -> {"DisplayFunction" -> ({
        (Part[{{Identity, Identity}, {Identity, Identity}}, 1, 2][#]& )[
         Part[#, 1]], 
        (Part[{{Identity, Identity}, {Identity, Identity}}, 2, 2][#]& )[
         Part[#, 2]]}& ), "CopiedValueFunction" -> ({
        (Part[{{Identity, Identity}, {Identity, Identity}}, 1, 2][#]& )[
         Part[#, 1]], 
        (Part[{{Identity, Identity}, {Identity, Identity}}, 2, 2][#]& )[
         Part[#, 2]]}& )}},
  PlotLabel->FormBox["\"\"", TraditionalForm],
  PlotRange->All,
  PlotRangeClipping->True,
  PlotRangePadding->{{0, 0}, {0, 0}},
  Ticks->{Automatic, Automatic}]], "Output",
 CellChangeTimes->{
  3.8019185869783325`*^9, 3.8019186215140467`*^9, 3.801918791322546*^9, {
   3.8019188583306446`*^9, 3.801918877161018*^9}, 3.8020637900187716`*^9}]
}, Open  ]],

Cell["\<\
Result:  The difference in the male-limited stress part is due to the fact \
tha female opp for sel increases with stress now too, as a result of the \
nuptial gift.\
\>", "Text",
 CellChangeTimes->{{3.7886098536735096`*^9, 3.7886098799140105`*^9}, 
   3.789813332184815*^9, {3.8013972320683413`*^9, 3.8013972594559193`*^9}}]
}, Open  ]],

Cell[CellGroupData[{

Cell["III. Classical sexual selection with male harm", "Subsection",
 CellChangeTimes->{{3.78860967727542*^9, 3.788609678307479*^9}, 
   3.7886098891455383`*^9, {3.7886158309283895`*^9, 3.788615838775838*^9}}],

Cell[TextData[{
 StyleBox["3rd set of assumptions:",
  FontWeight->"Bold"],
 "\n- males contribute little to fecundity. \n-There is condition dependent \
male harm!\n-Slight environmental stress, with no sex specificity.\n\
-Competition in males not in females.\n",
 StyleBox["Question: how does sex specific change in variance in condition \
affects the opp. for selection?",
  FontWeight->"Bold"]
}], "Text",
 CellChangeTimes->{{3.7886097011477857`*^9, 3.788609742619158*^9}, {
  3.788609835682481*^9, 3.7886098358514905`*^9}, {3.788609891473672*^9, 
  3.7886099046894274`*^9}}],

Cell[BoxData[{
 RowBox[{
  RowBox[{"sdf", "=", 
   RowBox[{"1", "/", "10"}]}], ";"}], "\[IndentingNewLine]", 
 RowBox[{
  RowBox[{"sdm", "=", 
   RowBox[{"1", "/", "10"}]}], ";"}], "\[IndentingNewLine]", 
 RowBox[{
  RowBox[{"popsize", "=", "1000"}], ";"}], "\[IndentingNewLine]", 
 RowBox[{
  RowBox[{"imf", "=", 
   RowBox[{
    RowBox[{"-", "5"}], "/", "10"}]}], ";"}], "\[IndentingNewLine]", 
 RowBox[{
  RowBox[{"mc", "=", 
   RowBox[{"1", "/", "100"}]}], ";"}], "\[IndentingNewLine]", 
 RowBox[{
  RowBox[{"gf", "=", "0"}], ";"}], "\[IndentingNewLine]", 
 RowBox[{
  RowBox[{"gm", "=", "2"}], ";"}]}], "Input",
 CellChangeTimes->{
  3.7886099153700385`*^9, {3.789813399536667*^9, 3.7898134028168545`*^9}, {
   3.791113609600587*^9, 3.791113614016839*^9}, 3.801981813876999*^9}],

Cell[BoxData[{
 RowBox[{
  RowBox[{"DatF", "=", 
   RowBox[{"Table", "[", 
    RowBox[{
     RowBox[{"Table", "[", 
      RowBox[{
       RowBox[{
        RowBox[{"Datt", "=", 
         RowBox[{"Johanna", "[", 
          RowBox[{
          "sdchange", ",", "sdchange", ",", "popsize", ",", "imf", ",", "mc", 
           ",", "gf", ",", "gm"}], "]"}]}], ";", 
        RowBox[{"{", 
         RowBox[{"sdchange", ",", 
          RowBox[{"Datt", "[", 
           RowBox[{"[", "1", "]"}], "]"}]}], "}"}]}], ",", 
       RowBox[{"{", 
        RowBox[{"sdchange", ",", 
         RowBox[{"{", 
          RowBox[{"0.1", ",", "0.2", ",", "0.3", ",", "0.4"}], "}"}]}], 
        "}"}]}], "]"}], ",", 
     RowBox[{"{", 
      RowBox[{"num", ",", "0", ",", "10"}], "}"}]}], "]"}]}], 
  ";"}], "\[IndentingNewLine]", 
 RowBox[{
  RowBox[{"DatM", "=", 
   RowBox[{"Table", "[", 
    RowBox[{
     RowBox[{"Table", "[", 
      RowBox[{
       RowBox[{
        RowBox[{"Datt", "=", 
         RowBox[{"Johanna", "[", 
          RowBox[{
          "sdchange", ",", "sdchange", ",", "popsize", ",", "imf", ",", "mc", 
           ",", "gf", ",", "gm"}], "]"}]}], ";", 
        RowBox[{"{", 
         RowBox[{"sdchange", ",", 
          RowBox[{"Datt", "[", 
           RowBox[{"[", "2", "]"}], "]"}]}], "}"}]}], ",", 
       RowBox[{"{", 
        RowBox[{"sdchange", ",", 
         RowBox[{"{", 
          RowBox[{"0.1", ",", "0.2", ",", "0.3", ",", "0.4"}], "}"}]}], 
        "}"}]}], "]"}], ",", 
     RowBox[{"{", 
      RowBox[{"num", ",", "0", ",", "10"}], "}"}]}], "]"}]}], 
  ";"}], "\[IndentingNewLine]", 
 RowBox[{
  RowBox[{"DatBF", "=", 
   RowBox[{"Table", "[", 
    RowBox[{
     RowBox[{"Table", "[", 
      RowBox[{
       RowBox[{
        RowBox[{"Datt", "=", 
         RowBox[{"Johanna", "[", 
          RowBox[{
          "sdchange", ",", "sdm", ",", "popsize", ",", "imf", ",", "mc", ",", 
           "gf", ",", "gm"}], "]"}]}], ";", 
        RowBox[{"{", 
         RowBox[{"sdchange", ",", 
          RowBox[{"Datt", "[", 
           RowBox[{"[", "1", "]"}], "]"}]}], "}"}]}], ",", 
       RowBox[{"{", 
        RowBox[{"sdchange", ",", 
         RowBox[{"{", 
          RowBox[{"0.1", ",", "0.2", ",", "0.3", ",", "0.4"}], "}"}]}], 
        "}"}]}], "]"}], ",", 
     RowBox[{"{", 
      RowBox[{"num", ",", "0", ",", "10"}], "}"}]}], "]"}]}], 
  ";"}], "\[IndentingNewLine]", 
 RowBox[{
  RowBox[{"DatBM", "=", 
   RowBox[{"Table", "[", 
    RowBox[{
     RowBox[{"Table", "[", 
      RowBox[{
       RowBox[{
        RowBox[{"Datt", "=", 
         RowBox[{"Johanna", "[", 
          RowBox[{
          "sdchange", ",", "sdm", ",", "popsize", ",", "imf", ",", "mc", ",", 
           "gf", ",", "gm"}], "]"}]}], ";", 
        RowBox[{"{", 
         RowBox[{"sdchange", ",", 
          RowBox[{"Datt", "[", 
           RowBox[{"[", "2", "]"}], "]"}]}], "}"}]}], ",", 
       RowBox[{"{", 
        RowBox[{"sdchange", ",", 
         RowBox[{"{", 
          RowBox[{"0.1", ",", "0.2", ",", "0.3", ",", "0.4"}], "}"}]}], 
        "}"}]}], "]"}], ",", 
     RowBox[{"{", 
      RowBox[{"num", ",", "0", ",", "10"}], "}"}]}], "]"}]}], 
  ";"}], "\[IndentingNewLine]", 
 RowBox[{
  RowBox[{"DatCF", "=", 
   RowBox[{"Table", "[", 
    RowBox[{
     RowBox[{"Table", "[", 
      RowBox[{
       RowBox[{
        RowBox[{"Datt", "=", 
         RowBox[{"Johanna", "[", 
          RowBox[{
          "sdf", ",", "sdchange", ",", "popsize", ",", "imf", ",", "mc", ",", 
           "gf", ",", "gm"}], "]"}]}], ";", 
        RowBox[{"{", 
         RowBox[{"sdchange", ",", 
          RowBox[{"Datt", "[", 
           RowBox[{"[", "1", "]"}], "]"}]}], "}"}]}], ",", 
       RowBox[{"{", 
        RowBox[{"sdchange", ",", 
         RowBox[{"{", 
          RowBox[{"0.1", ",", "0.2", ",", "0.3", ",", "0.4"}], "}"}]}], 
        "}"}]}], "]"}], ",", 
     RowBox[{"{", 
      RowBox[{"num", ",", "0", ",", "10"}], "}"}]}], "]"}]}], 
  ";"}], "\[IndentingNewLine]", 
 RowBox[{
  RowBox[{"DatCM", "=", 
   RowBox[{"Table", "[", 
    RowBox[{
     RowBox[{"Table", "[", 
      RowBox[{
       RowBox[{
        RowBox[{"Datt", "=", 
         RowBox[{"Johanna", "[", 
          RowBox[{
          "sdf", ",", "sdchange", ",", "popsize", ",", "imf", ",", "mc", ",", 
           "gf", ",", "gm"}], "]"}]}], ";", 
        RowBox[{"{", 
         RowBox[{"sdchange", ",", 
          RowBox[{"Datt", "[", 
           RowBox[{"[", "2", "]"}], "]"}]}], "}"}]}], ",", 
       RowBox[{"{", 
        RowBox[{"sdchange", ",", 
         RowBox[{"{", 
          RowBox[{"0.1", ",", "0.2", ",", "0.3", ",", "0.4"}], "}"}]}], 
        "}"}]}], "]"}], ",", 
     RowBox[{"{", 
      RowBox[{"num", ",", "0", ",", "10"}], "}"}]}], "]"}]}], ";"}]}], "Input",
 CellChangeTimes->{{3.7916245977707024`*^9, 3.7916245993137903`*^9}, 
   3.79162486750613*^9, {3.791625284942006*^9, 3.7916253307176247`*^9}, {
   3.7916253689868135`*^9, 3.791625374436125*^9}, {3.79162564079636*^9, 
   3.791625665226757*^9}, {3.7916262997110476`*^9, 3.791626307230478*^9}, {
   3.7916263799266357`*^9, 3.7916264102613707`*^9}, {3.791628754125432*^9, 
   3.7916287727254963`*^9}}],

Cell[BoxData[{
 RowBox[{
  RowBox[{"AF", "=", 
   RowBox[{"ListLinePlot", "[", 
    RowBox[{"DatF", ",", 
     RowBox[{"PlotRange", "\[Rule]", "All"}], ",", 
     RowBox[{"PlotStyle", "\[Rule]", 
      RowBox[{"Directive", "[", 
       RowBox[{"Black", ",", 
        RowBox[{"Opacity", "[", "0.3", "]"}]}], "]"}]}]}], "]"}]}], 
  ";"}], "\[IndentingNewLine]", 
 RowBox[{
  RowBox[{"AFmean2", "=", 
   RowBox[{"ListLinePlot", "[", 
    RowBox[{
     RowBox[{"Mean", "[", "DatF", "]"}], ",", 
     RowBox[{"PlotRange", "\[Rule]", "All"}], ",", 
     RowBox[{"PlotMarkers", "\[Rule]", 
      RowBox[{"{", 
       RowBox[{"\"\<\[FilledDiamond]\>\"", ",", " ", "30"}], "}"}]}], ",", 
     RowBox[{"PlotStyle", "\[Rule]", 
      RowBox[{"Directive", "[", "Black", "]"}]}]}], "]"}]}], 
  ";"}], "\[IndentingNewLine]", 
 RowBox[{
  RowBox[{"AM", "=", 
   RowBox[{"ListLinePlot", "[", 
    RowBox[{"DatM", ",", 
     RowBox[{"PlotRange", "\[Rule]", "All"}], ",", 
     RowBox[{"PlotStyle", "\[Rule]", 
      RowBox[{"Directive", "[", 
       RowBox[{"Black", ",", 
        RowBox[{"Opacity", "[", "0.3", "]"}]}], "]"}]}]}], "]"}]}], 
  ";"}], "\[IndentingNewLine]", 
 RowBox[{
  RowBox[{"AMmean2", "=", 
   RowBox[{"ListLinePlot", "[", 
    RowBox[{
     RowBox[{"Mean", "[", "DatM", "]"}], ",", 
     RowBox[{"PlotRange", "\[Rule]", "All"}], ",", 
     RowBox[{"PlotMarkers", "\[Rule]", 
      RowBox[{"{", 
       RowBox[{"\"\<\[FilledCircle]\>\"", ",", " ", "30"}], "}"}]}], ",", 
     RowBox[{"PlotStyle", "\[Rule]", 
      RowBox[{"Directive", "[", "Black", "]"}]}]}], "]"}]}], 
  ";"}], "\[IndentingNewLine]", 
 RowBox[{
  RowBox[{"ABF", "=", 
   RowBox[{"ListLinePlot", "[", 
    RowBox[{"DatBF", ",", 
     RowBox[{"PlotRange", "\[Rule]", "All"}], ",", 
     RowBox[{"PlotStyle", "\[Rule]", 
      RowBox[{"Directive", "[", 
       RowBox[{"Purple", ",", 
        RowBox[{"Opacity", "[", "0.3", "]"}]}], "]"}]}]}], "]"}]}], 
  ";"}], "\[IndentingNewLine]", 
 RowBox[{
  RowBox[{"ABFmean2", "=", 
   RowBox[{"ListLinePlot", "[", 
    RowBox[{
     RowBox[{"Mean", "[", "DatBF", "]"}], ",", 
     RowBox[{"PlotRange", "\[Rule]", "All"}], ",", 
     RowBox[{"PlotMarkers", "\[Rule]", 
      RowBox[{"{", 
       RowBox[{"\"\<\[FilledDiamond]\>\"", ",", " ", "30"}], "}"}]}], ",", 
     RowBox[{"PlotStyle", "\[Rule]", 
      RowBox[{"Directive", "[", "Purple", "]"}]}]}], "]"}]}], 
  ";"}], "\[IndentingNewLine]", 
 RowBox[{
  RowBox[{"ABM", "=", 
   RowBox[{"ListLinePlot", "[", 
    RowBox[{"DatBM", ",", 
     RowBox[{"PlotRange", "\[Rule]", "All"}], ",", 
     RowBox[{"PlotStyle", "\[Rule]", 
      RowBox[{"Directive", "[", 
       RowBox[{"Purple", ",", 
        RowBox[{"Opacity", "[", "0.3", "]"}]}], "]"}]}]}], "]"}]}], 
  ";"}], "\[IndentingNewLine]", 
 RowBox[{
  RowBox[{"ABMmean2", "=", 
   RowBox[{"ListLinePlot", "[", 
    RowBox[{
     RowBox[{"Mean", "[", "DatBM", "]"}], ",", 
     RowBox[{"PlotRange", "\[Rule]", "All"}], ",", 
     RowBox[{"PlotMarkers", "\[Rule]", 
      RowBox[{"{", 
       RowBox[{"\"\<\[FilledCircle]\>\"", ",", " ", "30"}], "}"}]}], ",", 
     RowBox[{"PlotStyle", "\[Rule]", 
      RowBox[{"Directive", "[", "Purple", "]"}]}]}], "]"}]}], 
  ";"}], "\[IndentingNewLine]", 
 RowBox[{
  RowBox[{"ACF", "=", 
   RowBox[{"ListLinePlot", "[", 
    RowBox[{"DatCF", ",", 
     RowBox[{"PlotRange", "\[Rule]", "All"}], ",", 
     RowBox[{"PlotStyle", "\[Rule]", 
      RowBox[{"Directive", "[", 
       RowBox[{"Brown", ",", 
        RowBox[{"Opacity", "[", "0.3", "]"}]}], "]"}]}]}], "]"}]}], 
  ";"}], "\[IndentingNewLine]", 
 RowBox[{
  RowBox[{"ACFmean2", "=", 
   RowBox[{"ListLinePlot", "[", 
    RowBox[{
     RowBox[{"Mean", "[", "DatCF", "]"}], ",", 
     RowBox[{"PlotRange", "\[Rule]", "All"}], ",", 
     RowBox[{"PlotMarkers", "\[Rule]", 
      RowBox[{"{", 
       RowBox[{"\"\<\[FilledDiamond]\>\"", ",", " ", "30"}], "}"}]}], ",", 
     RowBox[{"PlotStyle", "\[Rule]", 
      RowBox[{"Directive", "[", "Brown", "]"}]}]}], "]"}]}], 
  ";"}], "\[IndentingNewLine]", 
 RowBox[{
  RowBox[{"ACM", "=", 
   RowBox[{"ListLinePlot", "[", 
    RowBox[{"DatCM", ",", 
     RowBox[{"PlotRange", "\[Rule]", "All"}], ",", 
     RowBox[{"PlotStyle", "\[Rule]", 
      RowBox[{"Directive", "[", 
       RowBox[{"Brown", ",", 
        RowBox[{"Opacity", "[", "0.3", "]"}]}], "]"}]}]}], "]"}]}], 
  ";"}], "\[IndentingNewLine]", 
 RowBox[{
  RowBox[{"ACMmean2", "=", 
   RowBox[{"ListLinePlot", "[", 
    RowBox[{
     RowBox[{"Mean", "[", "DatCM", "]"}], ",", 
     RowBox[{"PlotRange", "\[Rule]", "All"}], ",", 
     RowBox[{"PlotMarkers", "\[Rule]", 
      RowBox[{"{", 
       RowBox[{"\"\<\[FilledCircle]\>\"", ",", " ", "30"}], "}"}]}], ",", 
     RowBox[{"PlotStyle", "\[Rule]", 
      RowBox[{"Directive", "[", "Brown", "]"}]}]}], "]"}]}], ";"}]}], "Input",
 CellChangeTimes->{{3.7916246297535315`*^9, 3.7916246571140966`*^9}, {
  3.791625359230255*^9, 3.7916253607173405`*^9}, {3.7916256464996862`*^9, 
  3.7916256745142884`*^9}, {3.7916257238351097`*^9, 3.791625762066296*^9}, {
  3.7916259037624006`*^9, 3.7916259396004505`*^9}, {3.7916261227209244`*^9, 
  3.7916261281912374`*^9}, {3.791626395174508*^9, 3.791626430141508*^9}, {
  3.7916287322941837`*^9, 3.7916287797078953`*^9}, {3.791629001222565*^9, 
  3.7916290942048836`*^9}, {3.7916291276517963`*^9, 3.7916291791477423`*^9}, {
  3.79162923891516*^9, 3.791629280842559*^9}, {3.791629543626589*^9, 
  3.791629568528013*^9}, {3.8013971232863407`*^9, 3.8013971307060747`*^9}}],

Cell[CellGroupData[{

Cell[BoxData[
 RowBox[{"GraphicsRow", "[", 
  RowBox[{
   RowBox[{"{", "\[IndentingNewLine]", 
    RowBox[{
     RowBox[{"Show", "[", 
      RowBox[{
      "AM", ",", "AF", ",", "AFmean2", ",", "AMmean2", ",", "AFmean", ",", 
       "AMmean", ",", 
       RowBox[{"ImageSize", "\[Rule]", "450"}], ",", 
       RowBox[{"PlotRange", "->", "All"}], ",", " ", 
       RowBox[{"BaseStyle", "\[Rule]", 
        RowBox[{"{", 
         RowBox[{"FontSize", "\[Rule]", "15"}], "}"}]}], ",", 
       RowBox[{
       "PlotLabel", "\[Rule]", " ", "\"\<a. Both sexes are stressed\>\""}], 
       ",", 
       RowBox[{"Axes", "\[Rule]", "False"}], ",", 
       RowBox[{"Frame", "\[Rule]", 
        RowBox[{"{", 
         RowBox[{
          RowBox[{"{", 
           RowBox[{"True", ",", "False"}], "}"}], ",", 
          RowBox[{"{", 
           RowBox[{"True", ",", "False"}], "}"}]}], "}"}]}], ",", 
       RowBox[{"FrameLabel", "\[Rule]", 
        RowBox[{"{", 
         RowBox[{
          RowBox[{"{", " ", 
           RowBox[{"\"\<\!\(\*
StyleBox[SubscriptBox[\"I\", \"m\"],
FontSlant->\"Italic\"]\) \!\(\*SubscriptBox[
StyleBox[\"I\",
FontSlant->\"Italic\"], \"f\"]\)\>\"", ",", "None"}], "}"}], ",", 
          RowBox[{"{", 
           RowBox[{"\"\<Stress\>\"", ",", "None"}], "}"}]}], "}"}]}], ",", 
       RowBox[{"LabelStyle", "->", 
        RowBox[{"Directive", "[", "Black", "]"}]}]}], "]"}], ",", 
     "\[IndentingNewLine]", 
     RowBox[{"Show", "[", 
      RowBox[{
      "ABM", ",", "ABF", ",", "ABMmean2", ",", "ABFmean2", ",", "ABMmean", 
       ",", "ABFmean", ",", 
       RowBox[{"ImageSize", "\[Rule]", "450"}], ",", 
       RowBox[{"PlotRange", "->", "All"}], ",", " ", 
       RowBox[{"BaseStyle", "\[Rule]", 
        RowBox[{"{", 
         RowBox[{"FontSize", "\[Rule]", "15"}], "}"}]}], ",", 
       RowBox[{
       "PlotLabel", "\[Rule]", " ", "\"\<b. Females only are stressed\>\""}], 
       ",", 
       RowBox[{"Axes", "\[Rule]", "False"}], ",", 
       RowBox[{"Frame", "\[Rule]", 
        RowBox[{"{", 
         RowBox[{
          RowBox[{"{", 
           RowBox[{"True", ",", "False"}], "}"}], ",", 
          RowBox[{"{", 
           RowBox[{"True", ",", "False"}], "}"}]}], "}"}]}], ",", 
       RowBox[{"FrameLabel", "\[Rule]", 
        RowBox[{"{", 
         RowBox[{
          RowBox[{"{", " ", 
           RowBox[{"None", ",", "None"}], "}"}], ",", 
          RowBox[{"{", 
           RowBox[{"\"\<Stress\>\"", ",", "None"}], "}"}]}], "}"}]}], ",", 
       RowBox[{"LabelStyle", "->", 
        RowBox[{"Directive", "[", "Black", "]"}]}]}], "]"}], ",", 
     RowBox[{"Show", "[", 
      RowBox[{
      "ACM", ",", "ACF", ",", "ACMmean2", ",", "ACFmean2", ",", "ACMmean", 
       ",", "ACFmean", ",", 
       RowBox[{"ImageSize", "\[Rule]", "450"}], ",", 
       RowBox[{"PlotRange", "->", "All"}], ",", " ", 
       RowBox[{"BaseStyle", "\[Rule]", 
        RowBox[{"{", 
         RowBox[{"FontSize", "\[Rule]", "15"}], "}"}]}], ",", 
       RowBox[{
       "PlotLabel", "\[Rule]", " ", "\"\<c. Males only are stressed\>\""}], 
       ",", 
       RowBox[{"Axes", "\[Rule]", "False"}], ",", 
       RowBox[{"Frame", "\[Rule]", 
        RowBox[{"{", 
         RowBox[{
          RowBox[{"{", 
           RowBox[{"True", ",", "False"}], "}"}], ",", 
          RowBox[{"{", 
           RowBox[{"True", ",", "False"}], "}"}]}], "}"}]}], ",", 
       RowBox[{"FrameLabel", "\[Rule]", 
        RowBox[{"{", 
         RowBox[{
          RowBox[{"{", " ", 
           RowBox[{"None", ",", "None"}], "}"}], ",", 
          RowBox[{"{", 
           RowBox[{"\"\<Stress\>\"", ",", "None"}], "}"}]}], "}"}]}], ",", 
       RowBox[{"LabelStyle", "->", 
        RowBox[{"Directive", "[", "Black", "]"}]}]}], "]"}]}], "}"}], ",", 
   " ", 
   RowBox[{"Spacings", "\[Rule]", "1"}]}], "]"}]], "Input"],

Cell[BoxData[
 GraphicsBox[{{}, {InsetBox[
     GraphicsBox[{{{}, {{}, {}, 
         {GrayLevel[0], PointSize[0.019444444444444445`], AbsoluteThickness[
          1.6], Opacity[0.3], 
          LineBox[{{0.1, 0.029293282036200477`}, {0.2, 
           0.12137859721905955`}, {0.3, 0.3348202671137753}, {0.4, 
           0.4744435580504418}}]}, 
         {GrayLevel[0], PointSize[0.019444444444444445`], AbsoluteThickness[
          1.6], Opacity[0.3], 
          LineBox[{{0.1, 0.029940727870398497`}, {0.2, 
           0.11540489694382347`}, {0.3, 0.2906840615594547}, {0.4, 
           0.5213985654771977}}]}, 
         {GrayLevel[0], PointSize[0.019444444444444445`], AbsoluteThickness[
          1.6], Opacity[0.3], 
          LineBox[{{0.1, 0.030286463464492083`}, {0.2, 0.1336020023556364}, {
           0.3, 0.2836169625561825}, {0.4, 0.5424356266186271}}]}, 
         {GrayLevel[0], PointSize[0.019444444444444445`], AbsoluteThickness[
          1.6], Opacity[0.3], 
          LineBox[{{0.1, 0.029324314058503335`}, {0.2, 
           0.11639874234420844`}, {0.3, 0.27991279643299843`}, {0.4, 
           0.5046896099777516}}]}, 
         {GrayLevel[0], PointSize[0.019444444444444445`], AbsoluteThickness[
          1.6], Opacity[0.3], 
          LineBox[{{0.1, 0.0327649087345843}, {0.2, 0.12601131106517446`}, {
           0.3, 0.28555593221290637`}, {0.4, 0.46507778148727846`}}]}, 
         {GrayLevel[0], PointSize[0.019444444444444445`], AbsoluteThickness[
          1.6], Opacity[0.3], 
          LineBox[{{0.1, 0.029426407098482047`}, {0.2, 
           0.13348319772710432`}, {0.3, 0.30822239185464684`}, {0.4, 
           0.4761938053415934}}]}, 
         {GrayLevel[0], PointSize[0.019444444444444445`], AbsoluteThickness[
          1.6], Opacity[0.3], 
          LineBox[{{0.1, 0.031519922017056924`}, {0.2, 
           0.11765482831895487`}, {0.3, 0.2751563827791754}, {0.4, 
           0.48866388016660856`}}]}, 
         {GrayLevel[0], PointSize[0.019444444444444445`], AbsoluteThickness[
          1.6], Opacity[0.3], 
          LineBox[{{0.1, 0.028720541023208725`}, {0.2, 
           0.13063276328320825`}, {0.3, 0.29922245335755115`}, {0.4, 
           0.4504015388845742}}]}, 
         {GrayLevel[0], PointSize[0.019444444444444445`], AbsoluteThickness[
          1.6], Opacity[0.3], 
          LineBox[{{0.1, 0.029780378585998767`}, {0.2, 
           0.11930437963398492`}, {0.3, 0.28995663304876684`}, {0.4, 
           0.5174118204696532}}]}, 
         {GrayLevel[0], PointSize[0.019444444444444445`], AbsoluteThickness[
          1.6], Opacity[0.3], 
          LineBox[{{0.1, 0.03049827845751244}, {0.2, 0.1300733453396163}, {
           0.3, 0.2644078952286569}, {0.4, 0.5321722882657615}}]}, 
         {GrayLevel[0], PointSize[0.019444444444444445`], AbsoluteThickness[
          1.6], Opacity[0.3], 
          LineBox[{{0.1, 0.027010496066257272`}, {0.2, 
           0.11525603209660475`}, {0.3, 0.28430412165748525`}, {0.4, 
           0.5497492259554564}}]}}, {}, {}, {{}, {}}}, {{}, {{}, {}, 
         {GrayLevel[0], PointSize[0.019444444444444445`], AbsoluteThickness[
          1.6], Opacity[0.3], 
          LineBox[{{0.1, 0.014938316337884196`}, {0.2, 0.06627588933134947}, {
           0.3, 0.14413126554760414`}, {0.4, 0.25064117224532845`}}]}, 
         {GrayLevel[0], PointSize[0.019444444444444445`], AbsoluteThickness[
          1.6], Opacity[0.3], 
          LineBox[{{0.1, 0.014915297909548732`}, {0.2, 
           0.055569616706338476`}, {0.3, 0.12770689868831428`}, {0.4, 
           0.23882198687634898`}}]}, 
         {GrayLevel[0], PointSize[0.019444444444444445`], AbsoluteThickness[
          1.6], Opacity[0.3], 
          LineBox[{{0.1, 0.01457924902164465}, {0.2, 0.06714138746788562}, {
           0.3, 0.1392312551520472}, {0.4, 0.2499709446165339}}]}, 
         {GrayLevel[0], PointSize[0.019444444444444445`], AbsoluteThickness[
          1.6], Opacity[0.3], 
          LineBox[{{0.1, 0.015467791191609353`}, {0.2, 
           0.055391867179949095`}, {0.3, 0.1389560882278468}, {0.4, 
           0.28174633506886426`}}]}, 
         {GrayLevel[0], PointSize[0.019444444444444445`], AbsoluteThickness[
          1.6], Opacity[0.3], 
          LineBox[{{0.1, 0.014781622144766129`}, {0.2, 0.05698217324190122}, {
           0.3, 0.1319303676765744}, {0.4, 0.28286323830914484`}}]}, 
         {GrayLevel[0], PointSize[0.019444444444444445`], AbsoluteThickness[
          1.6], Opacity[0.3], 
          LineBox[{{0.1, 0.013878064899255428`}, {0.2, 0.05587929540736707}, {
           0.3, 0.1347715077199143}, {0.4, 0.25730111307222403`}}]}, 
         {GrayLevel[0], PointSize[0.019444444444444445`], AbsoluteThickness[
          1.6], Opacity[0.3], 
          LineBox[{{0.1, 0.015082520946192973`}, {0.2, 0.06562261734605421}, {
           0.3, 0.12777733692085647`}, {0.4, 0.24788055456304123`}}]}, 
         {GrayLevel[0], PointSize[0.019444444444444445`], AbsoluteThickness[
          1.6], Opacity[0.3], 
          LineBox[{{0.1, 0.016784916854822897`}, {0.2, 
           0.061421910686165045`}, {0.3, 0.15286139276934926`}, {0.4, 
           0.23937669211174006`}}]}, 
         {GrayLevel[0], PointSize[0.019444444444444445`], AbsoluteThickness[
          1.6], Opacity[0.3], 
          LineBox[{{0.1, 0.01417262220889089}, {0.2, 0.06347855726773985}, {
           0.3, 0.14139008305586165`}, {0.4, 0.24851444591955402`}}]}, 
         {GrayLevel[0], PointSize[0.019444444444444445`], AbsoluteThickness[
          1.6], Opacity[0.3], 
          LineBox[{{0.1, 0.013421487158130789`}, {0.2, 
           0.061948861994825674`}, {0.3, 0.1289343120302683}, {0.4, 
           0.2429842253881915}}]}, 
         {GrayLevel[0], PointSize[0.019444444444444445`], AbsoluteThickness[
          1.6], Opacity[0.3], 
          LineBox[{{0.1, 0.015116182123714461`}, {0.2, 0.05914760427241769}, {
           0.3, 0.13112007072480197`}, {0.4, 
           0.26413205131143264`}}]}}, {}, {}, {{}, {}}}, {{}, {{{}, {}, 
          {GrayLevel[0], PointSize[0.019444444444444445`], AbsoluteThickness[
           1.6], LineBox[{{0.09999999999999999, 0.01483073370876914}, {
            0.19999999999999998`, 0.06080543462745394}, {0.29999999999999993`,
             0.13625550713758536`}, {0.39999999999999997`, 
            0.2549302508620367}}]}}, {
          {GrayLevel[0], AbsolutePointSize[6], AbsoluteThickness[1.6], 
           GeometricTransformationBox[InsetBox[
             StyleBox["\<\"\[FilledDiamond]\"\>",
              StripOnInput->False,
              FontSize->30], {0., 0.}], {{{0.09999999999999999, 
            0.01483073370876914}}, {{0.19999999999999998`, 
            0.06080543462745394}}, {{0.29999999999999993`, 
            0.13625550713758536`}}, {{0.39999999999999997`, 
            0.2549302508620367}}}]}, {}}}, {}, {}, {{}, {}}}, {{}, {{{}, {}, 
          {GrayLevel[0], PointSize[0.019444444444444445`], AbsoluteThickness[
           1.6], LineBox[{{0.09999999999999999, 0.029869610855699533`}, {
            0.19999999999999998`, 0.12356364512067053`}, {
            0.29999999999999993`, 0.2905327179819636}, {0.39999999999999997`, 
            0.5020579727904494}}]}}, {
          {GrayLevel[0], AbsolutePointSize[6], AbsoluteThickness[1.6], 
           GeometricTransformationBox[InsetBox[
             StyleBox["\<\"\[FilledCircle]\"\>",
              StripOnInput->False,
              FontSize->30], {0., 0.}], {{{0.09999999999999999, 
            0.029869610855699533`}}, {{0.19999999999999998`, 
            0.12356364512067053`}}, {{0.29999999999999993`, 
            0.2905327179819636}}, {{0.39999999999999997`, 
            0.5020579727904494}}}]}, {}}}, {}, {}, {{}, {}}}, {{}, {{{}, {}, 
          {RGBColor[0.368417, 0.506779, 0.709798], PointSize[
           0.019444444444444445`], AbsoluteThickness[1.6], 
           LineBox[{{0.09999999999999999, 0.010093848414612085`}, {
            0.19999999999999998`, 0.03953988911680464}, {0.29999999999999993`,
             0.08988166017103381}, {0.39999999999999997`, 
            0.15989632749672678`}}]}}, {
          {RGBColor[0.368417, 0.506779, 0.709798], AbsolutePointSize[6], 
           AbsoluteThickness[1.6], InsetBox[
            GraphicsBox[
             {RGBColor[0.368417, 0.506779, 0.709798], AbsolutePointSize[6], 
              AbsoluteThickness[1.6], EdgeForm[{GrayLevel[0], Thickness[
              Tiny]}], FaceForm[RGBColor[1, 0, 0]], 
              PolygonBox[{{-1, 0}, {0, 1}, {1, 0}, {0, -1}}]}], {0.09999999999999999, 0.010093848414612085},
             Automatic, Scaled[{0.05, 0.05}]], InsetBox[
            GraphicsBox[
             {RGBColor[0.368417, 0.506779, 0.709798], AbsolutePointSize[6], 
              AbsoluteThickness[1.6], EdgeForm[{GrayLevel[0], Thickness[
              Tiny]}], FaceForm[RGBColor[1, 0, 0]], 
              PolygonBox[{{-1, 0}, {0, 1}, {1, 0}, {0, -1}}]}], {0.19999999999999998, 0.03953988911680464},
             Automatic, Scaled[{0.05, 0.05}]], InsetBox[
            GraphicsBox[
             {RGBColor[0.368417, 0.506779, 0.709798], AbsolutePointSize[6], 
              AbsoluteThickness[1.6], EdgeForm[{GrayLevel[0], Thickness[
              Tiny]}], FaceForm[RGBColor[1, 0, 0]], 
              PolygonBox[{{-1, 0}, {0, 1}, {1, 0}, {0, -1}}]}], {0.29999999999999993, 0.08988166017103381},
             Automatic, Scaled[{0.05, 0.05}]], InsetBox[
            GraphicsBox[
             {RGBColor[0.368417, 0.506779, 0.709798], AbsolutePointSize[6], 
              AbsoluteThickness[1.6], EdgeForm[{GrayLevel[0], Thickness[
              Tiny]}], FaceForm[RGBColor[1, 0, 0]], 
              PolygonBox[{{-1, 0}, {0, 1}, {1, 0}, {0, -1}}]}], {0.39999999999999997, 0.15989632749672678},
             Automatic, 
            Scaled[{0.05, 0.05}]]}, {}}}, {}, {}, {{}, {}}}, {{}, {{{}, {}, 
          {RGBColor[0.368417, 0.506779, 0.709798], PointSize[
           0.019444444444444445`], AbsoluteThickness[1.6], 
           LineBox[{{0.09999999999999999, 0.024938040325555966`}, {
            0.19999999999999998`, 0.09774706275406442}, {0.29999999999999993`,
             0.2078873068246356}, {0.39999999999999997`, 
            0.34298781246226595`}}]}}, {
          {RGBColor[0.368417, 0.506779, 0.709798], AbsolutePointSize[6], 
           AbsoluteThickness[1.6], InsetBox[
            GraphicsBox[
             {RGBColor[0.368417, 0.506779, 0.709798], AbsolutePointSize[6], 
              AbsoluteThickness[1.6], EdgeForm[{GrayLevel[0], Thickness[
              Tiny]}], FaceForm[RGBColor[1, 0, 0]], DiskBox[{0, 0}]}], {0.09999999999999999, 0.024938040325555966},
             Automatic, Scaled[{0.05, 0.05}]], InsetBox[
            GraphicsBox[
             {RGBColor[0.368417, 0.506779, 0.709798], AbsolutePointSize[6], 
              AbsoluteThickness[1.6], EdgeForm[{GrayLevel[0], Thickness[
              Tiny]}], FaceForm[RGBColor[1, 0, 0]], DiskBox[{0, 0}]}], {0.19999999999999998, 0.09774706275406442},
             Automatic, Scaled[{0.05, 0.05}]], InsetBox[
            GraphicsBox[
             {RGBColor[0.368417, 0.506779, 0.709798], AbsolutePointSize[6], 
              AbsoluteThickness[1.6], EdgeForm[{GrayLevel[0], Thickness[
              Tiny]}], FaceForm[RGBColor[1, 0, 0]], DiskBox[{0, 0}]}], {0.29999999999999993, 0.2078873068246356},
             Automatic, Scaled[{0.05, 0.05}]], InsetBox[
            GraphicsBox[
             {RGBColor[0.368417, 0.506779, 0.709798], AbsolutePointSize[6], 
              AbsoluteThickness[1.6], EdgeForm[{GrayLevel[0], Thickness[
              Tiny]}], FaceForm[RGBColor[1, 0, 0]], DiskBox[{0, 0}]}], {0.39999999999999997, 0.34298781246226595},
             Automatic, Scaled[{0.05, 0.05}]]}, {}}}, {}, {}, {{}, {}}}},
      AspectRatio->NCache[GoldenRatio^(-1), 0.6180339887498948],
      Axes->False,
      AxesLabel->{None, None},
      AxesOrigin->{0.0953125, 0},
      BaseStyle->{FontSize -> 15},
      DisplayFunction->Identity,
      Frame->{{True, False}, {True, False}},
      FrameLabel->{{
         FormBox[
         "\"\\!\\(\\*\\nStyleBox[SubscriptBox[\\\"I\\\", \
\\\"m\\\"],\\nFontSlant->\\\"Italic\\\"]\\) \\!\\(\\*SubscriptBox[\\n \
StyleBox[\\\"I\\\",\\nFontSlant->\\\"Italic\\\"], \\\"f\\\"]\\)\"", 
          TraditionalForm], None}, {
         FormBox["\"Stress\"", TraditionalForm], None}},
      FrameTicks->{{Automatic, Automatic}, {Automatic, Automatic}},
      GridLines->{None, None},
      GridLinesStyle->Directive[
        GrayLevel[0.5, 0.4]],
      ImagePadding->All,
      ImageSize->450,
      LabelStyle->Directive[
        GrayLevel[0]],
      Method->{"CoordinatesToolOptions" -> {"DisplayFunction" -> ({
            (Part[{{Identity, Identity}, {Identity, Identity}}, 1, 2][#]& )[
             Part[#, 1]], 
            (Part[{{Identity, Identity}, {Identity, Identity}}, 2, 2][#]& )[
             Part[#, 2]]}& ), "CopiedValueFunction" -> ({
            (Part[{{Identity, Identity}, {Identity, Identity}}, 1, 2][#]& )[
             Part[#, 1]], 
            (Part[{{Identity, Identity}, {Identity, Identity}}, 2, 2][#]& )[
             Part[#, 2]]}& )}},
      PlotLabel->FormBox["\"a. Both sexes are stressed\"", TraditionalForm],
      PlotRange->All,
      PlotRangeClipping->True,
      PlotRangePadding->{{
         Scaled[0.02], 
         Scaled[0.02]}, {
         Scaled[0.02], 
         Scaled[0.05]}},
      Ticks->{Automatic, Automatic}], 
     NCache[{Rational[451, 2], -146.01052984216264`}, {
      225.5, -146.01052984216264`}], 
     ImageScaled[{0.5, 0.5}], {450, 278.11529493745263}], InsetBox[
     GraphicsBox[{{{}, {{}, {}, 
         {RGBColor[0.5, 0, 0.5], PointSize[0.019444444444444445`], 
          AbsoluteThickness[1.6], Opacity[0.3], 
          LineBox[{{0.1, 0.030993805234887793`}, {0.2, 0.04066869002010416}, {
           0.3, 0.07342358172423179}, {0.4, 0.10108029025064899`}}]}, 
         {RGBColor[0.5, 0, 0.5], PointSize[0.019444444444444445`], 
          AbsoluteThickness[1.6], Opacity[0.3], 
          LineBox[{{0.1, 0.030510666044133248`}, {0.2, 0.04475281034631601}, {
           0.3, 0.07270852482374389}, {0.4, 0.09822817511801557}}]}, 
         {RGBColor[0.5, 0, 0.5], PointSize[0.019444444444444445`], 
          AbsoluteThickness[1.6], Opacity[0.3], 
          LineBox[{{0.1, 0.03105690704142493}, {0.2, 0.04445704486707789}, {
           0.3, 0.07080056929183585}, {0.4, 0.10131843959784696`}}]}, 
         {RGBColor[0.5, 0, 0.5], PointSize[0.019444444444444445`], 
          AbsoluteThickness[1.6], Opacity[0.3], 
          LineBox[{{0.1, 0.030671332792231845`}, {0.2, 0.04295678283021902}, {
           0.3, 0.06446631962217886}, {0.4, 0.10177167118409902`}}]}, 
         {RGBColor[0.5, 0, 0.5], PointSize[0.019444444444444445`], 
          AbsoluteThickness[1.6], Opacity[0.3], 
          LineBox[{{0.1, 0.031602707581516086`}, {0.2, 
           0.040015220888500555`}, {0.3, 0.07329614746237263}, {0.4, 
           0.0975962981991282}}]}, 
         {RGBColor[0.5, 0, 0.5], PointSize[0.019444444444444445`], 
          AbsoluteThickness[1.6], Opacity[0.3], 
          LineBox[{{0.1, 0.03144122703588862}, {0.2, 0.04340150345575642}, {
           0.3, 0.07033771119917875}, {0.4, 0.10913033746841085`}}]}, 
         {RGBColor[0.5, 0, 0.5], PointSize[0.019444444444444445`], 
          AbsoluteThickness[1.6], Opacity[0.3], 
          LineBox[{{0.1, 0.02931541560527255}, {0.2, 0.044833379286571995`}, {
           0.3, 0.06828491704880543}, {0.4, 0.10948253993820695`}}]}, 
         {RGBColor[0.5, 0, 0.5], PointSize[0.019444444444444445`], 
          AbsoluteThickness[1.6], Opacity[0.3], 
          LineBox[{{0.1, 0.030217766454308022`}, {0.2, 
           0.045238579299174866`}, {0.3, 0.06447239267287057}, {0.4, 
           0.11962800125971}}]}, 
         {RGBColor[0.5, 0, 0.5], PointSize[0.019444444444444445`], 
          AbsoluteThickness[1.6], Opacity[0.3], 
          LineBox[{{0.1, 0.031139119005283666`}, {0.2, 0.04855968740608207}, {
           0.3, 0.07114315462466236}, {0.4, 0.1078932686749627}}]}, 
         {RGBColor[0.5, 0, 0.5], PointSize[0.019444444444444445`], 
          AbsoluteThickness[1.6], Opacity[0.3], 
          LineBox[{{0.1, 0.031058780965289367`}, {0.2, 0.04813244870337963}, {
           0.3, 0.07418485604025495}, {0.4, 0.11258381505258507`}}]}, 
         {RGBColor[0.5, 0, 0.5], PointSize[0.019444444444444445`], 
          AbsoluteThickness[1.6], Opacity[0.3], 
          LineBox[{{0.1, 0.031141540515108028`}, {0.2, 
           0.041266000986539715`}, {0.3, 0.06565573415508667}, {0.4, 
           0.10391133659873322`}}]}}, {}, {}, {{}, {}}}, {{}, {{}, {}, 
         {RGBColor[0.5, 0, 0.5], PointSize[0.019444444444444445`], 
          AbsoluteThickness[1.6], Opacity[0.3], 
          LineBox[{{0.1, 0.013982500105376642`}, {0.2, 0.04536694331889938}, {
           0.3, 0.09761312590506355}, {0.4, 0.1652876844390881}}]}, 
         {RGBColor[0.5, 0, 0.5], PointSize[0.019444444444444445`], 
          AbsoluteThickness[1.6], Opacity[0.3], 
          LineBox[{{0.1, 0.014178185934634392`}, {0.2, 
           0.041725467717069815`}, {0.3, 0.10155910080236334`}, {0.4, 
           0.15506481931532123`}}]}, 
         {RGBColor[0.5, 0, 0.5], PointSize[0.019444444444444445`], 
          AbsoluteThickness[1.6], Opacity[0.3], 
          LineBox[{{0.1, 0.015650538399619697`}, {0.2, 0.04148058183353512}, {
           0.3, 0.0984275674236771}, {0.4, 0.16107174429218954`}}]}, 
         {RGBColor[0.5, 0, 0.5], PointSize[0.019444444444444445`], 
          AbsoluteThickness[1.6], Opacity[0.3], 
          LineBox[{{0.1, 0.015219736786103801`}, {0.2, 
           0.043008407323855365`}, {0.3, 0.09351594294329961}, {0.4, 
           0.158007965294389}}]}, 
         {RGBColor[0.5, 0, 0.5], PointSize[0.019444444444444445`], 
          AbsoluteThickness[1.6], Opacity[0.3], 
          LineBox[{{0.1, 0.01546182382489908}, {0.2, 0.04463380828094073}, {
           0.3, 0.0887421117122525}, {0.4, 0.15694649163388005`}}]}, 
         {RGBColor[0.5, 0, 0.5], PointSize[0.019444444444444445`], 
          AbsoluteThickness[1.6], Opacity[0.3], 
          LineBox[{{0.1, 0.013455948534227612`}, {0.2, 0.03988462151726871}, {
           0.3, 0.08714351174618475}, {0.4, 0.16554472450312616`}}]}, 
         {RGBColor[0.5, 0, 0.5], PointSize[0.019444444444444445`], 
          AbsoluteThickness[1.6], Opacity[0.3], 
          LineBox[{{0.1, 0.014782562597733142`}, {0.2, 
           0.046231270405536116`}, {0.3, 0.09999039319080996}, {0.4, 
           0.15987148310109223`}}]}, 
         {RGBColor[0.5, 0, 0.5], PointSize[0.019444444444444445`], 
          AbsoluteThickness[1.6], Opacity[0.3], 
          LineBox[{{0.1, 0.015221813176237707`}, {0.2, 0.04690410734574207}, {
           0.3, 0.09503999462245448}, {0.4, 0.15703847651082375`}}]}, 
         {RGBColor[0.5, 0, 0.5], PointSize[0.019444444444444445`], 
          AbsoluteThickness[1.6], Opacity[0.3], 
          LineBox[{{0.1, 0.014919514332808512`}, {0.2, 
           0.045341430940079884`}, {0.3, 0.0997672289681902}, {0.4, 
           0.16676650397740403`}}]}, 
         {RGBColor[0.5, 0, 0.5], PointSize[0.019444444444444445`], 
          AbsoluteThickness[1.6], Opacity[0.3], 
          LineBox[{{0.1, 0.014170611013169488`}, {0.2, 0.04464225183214271}, {
           0.3, 0.09903624909728137}, {0.4, 0.16277926711271776`}}]}, 
         {RGBColor[0.5, 0, 0.5], PointSize[0.019444444444444445`], 
          AbsoluteThickness[1.6], Opacity[0.3], 
          LineBox[{{0.1, 0.015230909352661632`}, {0.2, 
           0.042993155844671734`}, {0.3, 0.08982890609105576}, {0.4, 
           0.15324062552761292`}}]}}, {}, {}, {{}, {}}}, {{}, {{{}, {}, 
          {RGBColor[0.5, 0, 0.5], PointSize[0.019444444444444445`], 
           AbsoluteThickness[1.6], 
           LineBox[{{0.09999999999999999, 0.030831751661394922`}, {
            0.19999999999999998`, 0.044025649826338394`}, {
            0.29999999999999993`, 0.06988853715138378}, {0.39999999999999997`,
             0.10569310666748613`}}]}}, {
          {RGBColor[0.5, 0, 0.5], AbsolutePointSize[6], AbsoluteThickness[
           1.6], GeometricTransformationBox[InsetBox[
             StyleBox["\<\"\[FilledCircle]\"\>",
              StripOnInput->False,
              FontSize->30], {0., 0.}], {{{0.09999999999999999, 
            0.030831751661394922`}}, {{0.19999999999999998`, 
            0.044025649826338394`}}, {{0.29999999999999993`, 
            0.06988853715138378}}, {{0.39999999999999997`, 
            0.10569310666748613`}}}]}, {}}}, {}, {}, {{}, {}}}, {{}, {{{}, {}, 
          {RGBColor[0.5, 0, 0.5], PointSize[0.019444444444444445`], 
           AbsoluteThickness[1.6], 
           LineBox[{{0.09999999999999999, 0.014752194914315613`}, {
            0.19999999999999998`, 0.04383745875997651}, {0.29999999999999993`,
             0.09551492113660297}, {0.39999999999999997`, 
            0.16014725324614953`}}]}}, {
          {RGBColor[0.5, 0, 0.5], AbsolutePointSize[6], AbsoluteThickness[
           1.6], GeometricTransformationBox[InsetBox[
             StyleBox["\<\"\[FilledDiamond]\"\>",
              StripOnInput->False,
              FontSize->30], {0., 0.}], {{{0.09999999999999999, 
            0.014752194914315613`}}, {{0.19999999999999998`, 
            0.04383745875997651}}, {{0.29999999999999993`, 
            0.09551492113660297}}, {{0.39999999999999997`, 
            0.16014725324614953`}}}]}, {}}}, {}, {}, {{}, {}}}, {{}, {{{}, {}, 
          {RGBColor[0.368417, 0.506779, 0.709798], PointSize[
           0.019444444444444445`], AbsoluteThickness[1.6], 
           LineBox[{{0.09999999999999999, 0.02440428708743093}, {
            0.19999999999999998`, 0.039874156029195904`}, {
            0.29999999999999993`, 0.06677737244404508}, {0.39999999999999997`,
             0.102391963237593}}]}}, {
          {RGBColor[0.368417, 0.506779, 0.709798], AbsolutePointSize[6], 
           AbsoluteThickness[1.6], InsetBox[
            GraphicsBox[
             {RGBColor[0.368417, 0.506779, 0.709798], AbsolutePointSize[6], 
              AbsoluteThickness[1.6], EdgeForm[{GrayLevel[0], Thickness[
              Tiny]}], FaceForm[RGBColor[1, 0, 0]], DiskBox[{0, 0}]}], {0.09999999999999999, 0.02440428708743093},
             Automatic, Scaled[{0.05, 0.05}]], InsetBox[
            GraphicsBox[
             {RGBColor[0.368417, 0.506779, 0.709798], AbsolutePointSize[6], 
              AbsoluteThickness[1.6], EdgeForm[{GrayLevel[0], Thickness[
              Tiny]}], FaceForm[RGBColor[1, 0, 0]], DiskBox[{0, 0}]}], {0.19999999999999998, 0.039874156029195904},
             Automatic, Scaled[{0.05, 0.05}]], InsetBox[
            GraphicsBox[
             {RGBColor[0.368417, 0.506779, 0.709798], AbsolutePointSize[6], 
              AbsoluteThickness[1.6], EdgeForm[{GrayLevel[0], Thickness[
              Tiny]}], FaceForm[RGBColor[1, 0, 0]], DiskBox[{0, 0}]}], {0.29999999999999993, 0.06677737244404508},
             Automatic, Scaled[{0.05, 0.05}]], InsetBox[
            GraphicsBox[
             {RGBColor[0.368417, 0.506779, 0.709798], AbsolutePointSize[6], 
              AbsoluteThickness[1.6], EdgeForm[{GrayLevel[0], Thickness[
              Tiny]}], FaceForm[RGBColor[1, 0, 0]], DiskBox[{0, 0}]}], {0.39999999999999997, 0.102391963237593},
             Automatic, 
            Scaled[{0.05, 0.05}]]}, {}}}, {}, {}, {{}, {}}}, {{}, {{{}, {}, 
          {RGBColor[0.368417, 0.506779, 0.709798], PointSize[
           0.019444444444444445`], AbsoluteThickness[1.6], 
           LineBox[{{0.09999999999999999, 0.00998671021743665}, {
            0.19999999999999998`, 0.041266125324494744`}, {
            0.29999999999999993`, 0.09297382948179181}, {0.39999999999999997`,
             0.15980473865885622`}}]}}, {
          {RGBColor[0.368417, 0.506779, 0.709798], AbsolutePointSize[6], 
           AbsoluteThickness[1.6], InsetBox[
            GraphicsBox[
             {RGBColor[0.368417, 0.506779, 0.709798], AbsolutePointSize[6], 
              AbsoluteThickness[1.6], EdgeForm[{GrayLevel[0], Thickness[
              Tiny]}], FaceForm[RGBColor[1, 0, 0]], 
              PolygonBox[{{-1, 0}, {0, 1}, {1, 0}, {0, -1}}]}], {0.09999999999999999, 0.00998671021743665},
             Automatic, Scaled[{0.05, 0.05}]], InsetBox[
            GraphicsBox[
             {RGBColor[0.368417, 0.506779, 0.709798], AbsolutePointSize[6], 
              AbsoluteThickness[1.6], EdgeForm[{GrayLevel[0], Thickness[
              Tiny]}], FaceForm[RGBColor[1, 0, 0]], 
              PolygonBox[{{-1, 0}, {0, 1}, {1, 0}, {0, -1}}]}], {0.19999999999999998, 0.041266125324494744},
             Automatic, Scaled[{0.05, 0.05}]], InsetBox[
            GraphicsBox[
             {RGBColor[0.368417, 0.506779, 0.709798], AbsolutePointSize[6], 
              AbsoluteThickness[1.6], EdgeForm[{GrayLevel[0], Thickness[
              Tiny]}], FaceForm[RGBColor[1, 0, 0]], 
              PolygonBox[{{-1, 0}, {0, 1}, {1, 0}, {0, -1}}]}], {0.29999999999999993, 0.09297382948179181},
             Automatic, Scaled[{0.05, 0.05}]], InsetBox[
            GraphicsBox[
             {RGBColor[0.368417, 0.506779, 0.709798], AbsolutePointSize[6], 
              AbsoluteThickness[1.6], EdgeForm[{GrayLevel[0], Thickness[
              Tiny]}], FaceForm[RGBColor[1, 0, 0]], 
              PolygonBox[{{-1, 0}, {0, 1}, {1, 0}, {0, -1}}]}], {0.39999999999999997, 0.15980473865885622},
             Automatic, Scaled[{0.05, 0.05}]]}, {}}}, {}, {}, {{}, {}}}},
      AspectRatio->NCache[GoldenRatio^(-1), 0.6180339887498948],
      Axes->False,
      AxesLabel->{None, None},
      AxesOrigin->{0.0953125, 0},
      BaseStyle->{FontSize -> 15},
      DisplayFunction->Identity,
      Frame->{{True, False}, {True, False}},
      FrameLabel->{{None, None}, {
         FormBox["\"Stress\"", TraditionalForm], None}},
      FrameTicks->{{Automatic, Automatic}, {Automatic, Automatic}},
      GridLines->{None, None},
      GridLinesStyle->Directive[
        GrayLevel[0.5, 0.4]],
      ImagePadding->All,
      ImageSize->450,
      LabelStyle->Directive[
        GrayLevel[0]],
      Method->{"CoordinatesToolOptions" -> {"DisplayFunction" -> ({
            (Part[{{Identity, Identity}, {Identity, Identity}}, 1, 2][#]& )[
             Part[#, 1]], 
            (Part[{{Identity, Identity}, {Identity, Identity}}, 2, 2][#]& )[
             Part[#, 2]]}& ), "CopiedValueFunction" -> ({
            (Part[{{Identity, Identity}, {Identity, Identity}}, 1, 2][#]& )[
             Part[#, 1]], 
            (Part[{{Identity, Identity}, {Identity, Identity}}, 2, 2][#]& )[
             Part[#, 2]]}& )}},
      PlotLabel->FormBox["\"b. Females only are stressed\"", TraditionalForm],
      PlotRange->All,
      PlotRangeClipping->True,
      PlotRangePadding->{{
         Scaled[0.02], 
         Scaled[0.02]}, {
         Scaled[0.02], 
         Scaled[0.05]}},
      Ticks->{Automatic, Automatic}], 
     NCache[{Rational[1353, 2], -146.01052984216264`}, {
      676.5, -146.01052984216264`}], 
     ImageScaled[{0.5, 0.5}], {450, 278.11529493745263}], InsetBox[
     GraphicsBox[{{{}, {{}, {}, 
         {RGBColor[0.6, 0.4, 0.2], PointSize[0.019444444444444445`], 
          AbsoluteThickness[1.6], Opacity[0.3], 
          LineBox[{{0.1, 0.030233766006817448`}, {0.2, 
           0.10650059955696652`}, {0.3, 0.23773861386782838`}, {0.4, 
           0.40970131444355723`}}]}, 
         {RGBColor[0.6, 0.4, 0.2], PointSize[0.019444444444444445`], 
          AbsoluteThickness[1.6], Opacity[0.3], 
          LineBox[{{0.1, 0.03154786210257605}, {0.2, 0.09906088802337566}, {
           0.3, 0.21013639082406518`}, {0.4, 0.43201440630017013`}}]}, 
         {RGBColor[0.6, 0.4, 0.2], PointSize[0.019444444444444445`], 
          AbsoluteThickness[1.6], Opacity[0.3], 
          LineBox[{{0.1, 0.029626599189783682`}, {0.2, 0.09900921434841857}, {
           0.3, 0.2207713723127165}, {0.4, 0.4439271111558424}}]}, 
         {RGBColor[0.6, 0.4, 0.2], PointSize[0.019444444444444445`], 
          AbsoluteThickness[1.6], Opacity[0.3], 
          LineBox[{{0.1, 0.028127377671367235`}, {0.2, 0.0987608376957031}, {
           0.3, 0.23907204798402945`}, {0.4, 0.4054080279491167}}]}, 
         {RGBColor[0.6, 0.4, 0.2], PointSize[0.019444444444444445`], 
          AbsoluteThickness[1.6], Opacity[0.3], 
          LineBox[{{0.1, 0.03202872928618768}, {0.2, 0.09407569358741372}, {
           0.3, 0.2672806381826073}, {0.4, 0.41049725566391676`}}]}, 
         {RGBColor[0.6, 0.4, 0.2], PointSize[0.019444444444444445`], 
          AbsoluteThickness[1.6], Opacity[0.3], 
          LineBox[{{0.1, 0.031982676482593966`}, {0.2, 
           0.11201734176175583`}, {0.3, 0.22053441528398926`}, {0.4, 
           0.3885741576783224}}]}, 
         {RGBColor[0.6, 0.4, 0.2], PointSize[0.019444444444444445`], 
          AbsoluteThickness[1.6], Opacity[0.3], 
          LineBox[{{0.1, 0.03016345902857165}, {0.2, 0.10683959282756568`}, {
           0.3, 0.2647991543741401}, {0.4, 0.4244444154487962}}]}, 
         {RGBColor[0.6, 0.4, 0.2], PointSize[0.019444444444444445`], 
          AbsoluteThickness[1.6], Opacity[0.3], 
          LineBox[{{0.1, 0.029732267383860433`}, {0.2, 
           0.11679153639640732`}, {0.3, 0.22201018075889184`}, {0.4, 
           0.43340540767581937`}}]}, 
         {RGBColor[0.6, 0.4, 0.2], PointSize[0.019444444444444445`], 
          AbsoluteThickness[1.6], Opacity[0.3], 
          LineBox[{{0.1, 0.02816464745960696}, {0.2, 0.1026223764100849}, {
           0.3, 0.22761992630425337`}, {0.4, 0.386285993078671}}]}, 
         {RGBColor[0.6, 0.4, 0.2], PointSize[0.019444444444444445`], 
          AbsoluteThickness[1.6], Opacity[0.3], 
          LineBox[{{0.1, 0.031127455094094397`}, {0.2, 0.09934643290827394}, {
           0.3, 0.2117299404931302}, {0.4, 0.4004035707599291}}]}, 
         {RGBColor[0.6, 0.4, 0.2], PointSize[0.019444444444444445`], 
          AbsoluteThickness[1.6], Opacity[0.3], 
          LineBox[{{0.1, 0.029158205526200673`}, {0.2, 
           0.10925627405962104`}, {0.3, 0.23912825117329894`}, {0.4, 
           0.4394216774074418}}]}}, {}, {}, {{}, {}}}, {{}, {{}, {}, 
         {RGBColor[0.6, 0.4, 0.2], PointSize[0.019444444444444445`], 
          AbsoluteThickness[1.6], Opacity[0.3], 
          LineBox[{{0.1, 0.014679854696295238`}, {0.2, 0.02989756319852872}, {
           0.3, 0.0568648596863475}, {0.4, 0.09995403283906357}}]}, 
         {RGBColor[0.6, 0.4, 0.2], PointSize[0.019444444444444445`], 
          AbsoluteThickness[1.6], Opacity[0.3], 
          LineBox[{{0.1, 0.015458426901312087`}, {0.2, 
           0.031149401167052275`}, {0.3, 0.055930411147039165`}, {0.4, 
           0.09177531677198757}}]}, 
         {RGBColor[0.6, 0.4, 0.2], PointSize[0.019444444444444445`], 
          AbsoluteThickness[1.6], Opacity[0.3], 
          LineBox[{{0.1, 0.015098491265758063`}, {0.2, 
           0.028664948980879516`}, {0.3, 0.049277468793338046`}, {0.4, 
           0.08617513801167641}}]}, 
         {RGBColor[0.6, 0.4, 0.2], PointSize[0.019444444444444445`], 
          AbsoluteThickness[1.6], Opacity[0.3], 
          LineBox[{{0.1, 0.014130962166182452`}, {0.2, 0.02821816878159364}, {
           0.3, 0.05234252619615694}, {0.4, 0.09058036365190167}}]}, 
         {RGBColor[0.6, 0.4, 0.2], PointSize[0.019444444444444445`], 
          AbsoluteThickness[1.6], Opacity[0.3], 
          LineBox[{{0.1, 0.015070089508939068`}, {0.2, 
           0.027888269203796133`}, {0.3, 0.05572391456953464}, {0.4, 
           0.09604748995513236}}]}, 
         {RGBColor[0.6, 0.4, 0.2], PointSize[0.019444444444444445`], 
          AbsoluteThickness[1.6], Opacity[0.3], 
          LineBox[{{0.1, 0.014918370449117013`}, {0.2, 
           0.030132667559650543`}, {0.3, 0.06616826751329775}, {0.4, 
           0.0843564529654119}}]}, 
         {RGBColor[0.6, 0.4, 0.2], PointSize[0.019444444444444445`], 
          AbsoluteThickness[1.6], Opacity[0.3], 
          LineBox[{{0.1, 0.01564752282581089}, {0.2, 0.029360326360513837`}, {
           0.3, 0.053760351222081885`}, {0.4, 0.08410178603502463}}]}, 
         {RGBColor[0.6, 0.4, 0.2], PointSize[0.019444444444444445`], 
          AbsoluteThickness[1.6], Opacity[0.3], 
          LineBox[{{0.1, 0.015373126082621643`}, {0.2, 0.0316804806512762}, {
           0.3, 0.050340320804150296`}, {0.4, 0.08296634846028278}}]}, 
         {RGBColor[0.6, 0.4, 0.2], PointSize[0.019444444444444445`], 
          AbsoluteThickness[1.6], Opacity[0.3], 
          LineBox[{{0.1, 0.015265118354567652`}, {0.2, 
           0.027846708058711908`}, {0.3, 0.05396605511940458}, {0.4, 
           0.09734063099681195}}]}, 
         {RGBColor[0.6, 0.4, 0.2], PointSize[0.019444444444444445`], 
          AbsoluteThickness[1.6], Opacity[0.3], 
          LineBox[{{0.1, 0.014255968029512418`}, {0.2, 0.02985206409330815}, {
           0.3, 0.057651196472342243`}, {0.4, 0.07880718437304905}}]}, 
         {RGBColor[0.6, 0.4, 0.2], PointSize[0.019444444444444445`], 
          AbsoluteThickness[1.6], Opacity[0.3], 
          LineBox[{{0.1, 0.014768237298896189`}, {0.2, 
           0.028299766689090646`}, {0.3, 0.05541213764713156}, {0.4, 
           0.09714867175882232}}]}}, {}, {}, {{}, {}}}, {{}, {{{}, {}, 
          {RGBColor[0.6, 0.4, 0.2], PointSize[0.019444444444444445`], 
           AbsoluteThickness[1.6], 
           LineBox[{{0.09999999999999999, 0.03017209502106001}, {
            0.19999999999999998`, 0.10402552614323511`}, {
            0.29999999999999993`, 0.2328019028689955}, {0.39999999999999997`, 
            0.4158257579601438}}]}}, {
          {RGBColor[0.6, 0.4, 0.2], AbsolutePointSize[6], AbsoluteThickness[
           1.6], GeometricTransformationBox[InsetBox[
             StyleBox["\<\"\[FilledCircle]\"\>",
              StripOnInput->False,
              FontSize->30], {0., 0.}], {{{0.09999999999999999, 
            0.03017209502106001}}, {{0.19999999999999998`, 
            0.10402552614323511`}}, {{0.29999999999999993`, 
            0.2328019028689955}}, {{0.39999999999999997`, 
            0.4158257579601438}}}]}, {}}}, {}, {}, {{}, {}}}, {{}, {{{}, {}, 
          {RGBColor[0.6, 0.4, 0.2], PointSize[0.019444444444444445`], 
           AbsoluteThickness[1.6], 
           LineBox[{{0.09999999999999999, 0.014969651598092064`}, {
            0.19999999999999998`, 0.029362760431309233`}, {
            0.29999999999999993`, 0.05522159174280225}, {0.39999999999999997`,
             0.08993212871083311}}]}}, {
          {RGBColor[0.6, 0.4, 0.2], AbsolutePointSize[6], AbsoluteThickness[
           1.6], GeometricTransformationBox[InsetBox[
             StyleBox["\<\"\[FilledDiamond]\"\>",
              StripOnInput->False,
              FontSize->30], {0., 0.}], {{{0.09999999999999999, 
            0.014969651598092064`}}, {{0.19999999999999998`, 
            0.029362760431309233`}}, {{0.29999999999999993`, 
            0.05522159174280225}}, {{0.39999999999999997`, 
            0.08993212871083311}}}]}, {}}}, {}, {}, {{}, {}}}, {{}, {{{}, {}, 
          {RGBColor[0.368417, 0.506779, 0.709798], PointSize[
           0.019444444444444445`], AbsoluteThickness[1.6], 
           LineBox[{{0.09999999999999999, 0.024746556815327222`}, {
            0.19999999999999998`, 0.07907085897052749}, {0.29999999999999993`,
             0.16143520760304714`}, {0.39999999999999997`, 
            0.2545036790887073}}]}}, {
          {RGBColor[0.368417, 0.506779, 0.709798], AbsolutePointSize[6], 
           AbsoluteThickness[1.6], InsetBox[
            GraphicsBox[
             {RGBColor[0.368417, 0.506779, 0.709798], AbsolutePointSize[6], 
              AbsoluteThickness[1.6], EdgeForm[{GrayLevel[0], Thickness[
              Tiny]}], FaceForm[RGBColor[1, 0, 0]], DiskBox[{0, 0}]}], {0.09999999999999999, 0.024746556815327222},
             Automatic, Scaled[{0.05, 0.05}]], InsetBox[
            GraphicsBox[
             {RGBColor[0.368417, 0.506779, 0.709798], AbsolutePointSize[6], 
              AbsoluteThickness[1.6], EdgeForm[{GrayLevel[0], Thickness[
              Tiny]}], FaceForm[RGBColor[1, 0, 0]], DiskBox[{0, 0}]}], {0.19999999999999998, 0.07907085897052749},
             Automatic, Scaled[{0.05, 0.05}]], InsetBox[
            GraphicsBox[
             {RGBColor[0.368417, 0.506779, 0.709798], AbsolutePointSize[6], 
              AbsoluteThickness[1.6], EdgeForm[{GrayLevel[0], Thickness[
              Tiny]}], FaceForm[RGBColor[1, 0, 0]], DiskBox[{0, 0}]}], {0.29999999999999993, 0.16143520760304714},
             Automatic, Scaled[{0.05, 0.05}]], InsetBox[
            GraphicsBox[
             {RGBColor[0.368417, 0.506779, 0.709798], AbsolutePointSize[6], 
              AbsoluteThickness[1.6], EdgeForm[{GrayLevel[0], Thickness[
              Tiny]}], FaceForm[RGBColor[1, 0, 0]], DiskBox[{0, 0}]}], {0.39999999999999997, 0.2545036790887073},
             Automatic, 
            Scaled[{0.05, 0.05}]]}, {}}}, {}, {}, {{}, {}}}, {{}, {{{}, {}, 
          {RGBColor[0.368417, 0.506779, 0.709798], PointSize[
           0.019444444444444445`], AbsoluteThickness[1.6], 
           LineBox[{{0.09999999999999999, 0.010069075819078914`}, {
            0.19999999999999998`, 0.010146767159307173`}, {
            0.29999999999999993`, 0.009912730144903235}, {
            0.39999999999999997`, 0.010240051273342992`}}]}}, {
          {RGBColor[0.368417, 0.506779, 0.709798], AbsolutePointSize[6], 
           AbsoluteThickness[1.6], InsetBox[
            GraphicsBox[
             {RGBColor[0.368417, 0.506779, 0.709798], AbsolutePointSize[6], 
              AbsoluteThickness[1.6], EdgeForm[{GrayLevel[0], Thickness[
              Tiny]}], FaceForm[RGBColor[1, 0, 0]], 
              PolygonBox[{{-1, 0}, {0, 1}, {1, 0}, {0, -1}}]}], {0.09999999999999999, 0.010069075819078914},
             Automatic, Scaled[{0.05, 0.05}]], InsetBox[
            GraphicsBox[
             {RGBColor[0.368417, 0.506779, 0.709798], AbsolutePointSize[6], 
              AbsoluteThickness[1.6], EdgeForm[{GrayLevel[0], Thickness[
              Tiny]}], FaceForm[RGBColor[1, 0, 0]], 
              PolygonBox[{{-1, 0}, {0, 1}, {1, 0}, {0, -1}}]}], {0.19999999999999998, 0.010146767159307173},
             Automatic, Scaled[{0.05, 0.05}]], InsetBox[
            GraphicsBox[
             {RGBColor[0.368417, 0.506779, 0.709798], AbsolutePointSize[6], 
              AbsoluteThickness[1.6], EdgeForm[{GrayLevel[0], Thickness[
              Tiny]}], FaceForm[RGBColor[1, 0, 0]], 
              PolygonBox[{{-1, 0}, {0, 1}, {1, 0}, {0, -1}}]}], {0.29999999999999993, 0.009912730144903235},
             Automatic, Scaled[{0.05, 0.05}]], InsetBox[
            GraphicsBox[
             {RGBColor[0.368417, 0.506779, 0.709798], AbsolutePointSize[6], 
              AbsoluteThickness[1.6], EdgeForm[{GrayLevel[0], Thickness[
              Tiny]}], FaceForm[RGBColor[1, 0, 0]], 
              PolygonBox[{{-1, 0}, {0, 1}, {1, 0}, {0, -1}}]}], {0.39999999999999997, 0.010240051273342992},
             Automatic, Scaled[{0.05, 0.05}]]}, {}}}, {}, {}, {{}, {}}}},
      AspectRatio->NCache[GoldenRatio^(-1), 0.6180339887498948],
      Axes->False,
      AxesLabel->{None, None},
      AxesOrigin->{0.0953125, 0},
      BaseStyle->{FontSize -> 15},
      DisplayFunction->Identity,
      Frame->{{True, False}, {True, False}},
      FrameLabel->{{None, None}, {
         FormBox["\"Stress\"", TraditionalForm], None}},
      FrameTicks->{{Automatic, Automatic}, {Automatic, Automatic}},
      GridLines->{None, None},
      GridLinesStyle->Directive[
        GrayLevel[0.5, 0.4]],
      ImagePadding->All,
      ImageSize->450,
      LabelStyle->Directive[
        GrayLevel[0]],
      Method->{"CoordinatesToolOptions" -> {"DisplayFunction" -> ({
            (Part[{{Identity, Identity}, {Identity, Identity}}, 1, 2][#]& )[
             Part[#, 1]], 
            (Part[{{Identity, Identity}, {Identity, Identity}}, 2, 2][#]& )[
             Part[#, 2]]}& ), "CopiedValueFunction" -> ({
            (Part[{{Identity, Identity}, {Identity, Identity}}, 1, 2][#]& )[
             Part[#, 1]], 
            (Part[{{Identity, Identity}, {Identity, Identity}}, 2, 2][#]& )[
             Part[#, 2]]}& )}},
      PlotLabel->FormBox["\"c. Males only are stressed\"", TraditionalForm],
      PlotRange->All,
      PlotRangeClipping->True,
      PlotRangePadding->{{
         Scaled[0.02], 
         Scaled[0.02]}, {
         Scaled[0.02], 
         Scaled[0.05]}},
      Ticks->{Automatic, Automatic}], 
     NCache[{Rational[2255, 2], -146.01052984216264`}, {
      1127.5, -146.01052984216264`}], 
     ImageScaled[{0.5, 0.5}], {450, 278.11529493745263}]}, {}},
  ContentSelectable->True,
  ImageSize->{650.3333333333293, 150.66666666666666`},
  PlotRangePadding->{6, 5}]], "Output",
 CellChangeTimes->{3.801981823338397*^9, 3.802063937484839*^9}]
}, Open  ]],

Cell[BoxData[{
 RowBox[{
  RowBox[{"DatA", "=", 
   RowBox[{"Table", "[", 
    RowBox[{
     RowBox[{"Table", "[", 
      RowBox[{
       RowBox[{
        RowBox[{"Datat", "=", 
         RowBox[{"Johanna", "[", 
          RowBox[{
          "sdchange", ",", "sdchange", ",", "popsize", ",", "imf", ",", "mc", 
           ",", "gf", ",", "gm"}], "]"}]}], ";", 
        RowBox[{"Log", "[", 
         RowBox[{
          RowBox[{"Datat", "[", 
           RowBox[{"[", "2", "]"}], "]"}], "/", 
          RowBox[{"Datat", "[", 
           RowBox[{"[", "1", "]"}], "]"}]}], "]"}]}], ",", 
       RowBox[{"{", 
        RowBox[{"sdchange", ",", 
         RowBox[{"{", 
          RowBox[{"0.1", ",", "0.2", ",", "0.3", ",", "0.4"}], "}"}]}], 
        "}"}]}], "]"}], ",", 
     RowBox[{"{", 
      RowBox[{"num", ",", "0", ",", "10"}], "}"}]}], "]"}]}], 
  ";"}], "\[IndentingNewLine]", 
 RowBox[{
  RowBox[{"DatB2", "=", 
   RowBox[{"Table", "[", 
    RowBox[{
     RowBox[{"Table", "[", 
      RowBox[{
       RowBox[{
        RowBox[{"Datat", "=", 
         RowBox[{"Johanna", "[", 
          RowBox[{
          "sdchange", ",", "sdm", ",", "popsize", ",", "imf", ",", "mc", ",", 
           "gf", ",", "gm"}], "]"}]}], ";", 
        RowBox[{"Log", "[", 
         RowBox[{
          RowBox[{"Datat", "[", 
           RowBox[{"[", "2", "]"}], "]"}], "/", 
          RowBox[{"Datat", "[", 
           RowBox[{"[", "1", "]"}], "]"}]}], "]"}]}], ",", 
       RowBox[{"{", 
        RowBox[{"sdchange", ",", 
         RowBox[{"{", 
          RowBox[{"0.1", ",", "0.2", ",", "0.3", ",", "0.4"}], "}"}]}], 
        "}"}]}], "]"}], ",", 
     RowBox[{"{", 
      RowBox[{"num", ",", "0", ",", "10"}], "}"}]}], "]"}]}], 
  ";"}], "\[IndentingNewLine]", 
 RowBox[{
  RowBox[{"DatB", "=", 
   RowBox[{"Table", "[", 
    RowBox[{
     RowBox[{"Table", "[", 
      RowBox[{
       RowBox[{
        RowBox[{"Datat", "=", 
         RowBox[{"Johanna", "[", 
          RowBox[{
          "sdf", ",", "sdchange", ",", "popsize", ",", "imf", ",", "mc", ",", 
           "gf", ",", "gm"}], "]"}]}], ";", 
        RowBox[{"Log", "[", 
         RowBox[{
          RowBox[{"Datat", "[", 
           RowBox[{"[", "2", "]"}], "]"}], "/", 
          RowBox[{"Datat", "[", 
           RowBox[{"[", "1", "]"}], "]"}]}], "]"}]}], ",", 
       RowBox[{"{", 
        RowBox[{"sdchange", ",", 
         RowBox[{"{", 
          RowBox[{"0.1", ",", "0.2", ",", "0.3", ",", "0.4"}], "}"}]}], 
        "}"}]}], "]"}], ",", 
     RowBox[{"{", 
      RowBox[{"num", ",", "0", ",", "10"}], "}"}]}], "]"}]}], 
  ";"}], "\[IndentingNewLine]", 
 RowBox[{
  RowBox[{"Ac", "=", 
   RowBox[{"ListLinePlot", "[", 
    RowBox[{"DatA", ",", 
     RowBox[{"PlotRange", "\[Rule]", "All"}], ",", 
     RowBox[{"PlotStyle", "\[Rule]", 
      RowBox[{"Directive", "[", 
       RowBox[{"Black", ",", 
        RowBox[{"Opacity", "[", "0.3", "]"}]}], "]"}]}]}], "]"}]}], 
  ";"}], "\[IndentingNewLine]", 
 RowBox[{
  RowBox[{"Bc", "=", 
   RowBox[{"ListLinePlot", "[", 
    RowBox[{"DatB", ",", 
     RowBox[{"PlotRange", "\[Rule]", 
      RowBox[{"{", 
       RowBox[{
        RowBox[{"{", 
         RowBox[{"1", ",", "4"}], "}"}], ",", 
        RowBox[{"{", 
         RowBox[{
          RowBox[{"Min", "[", 
           RowBox[{"0", ",", 
            RowBox[{"Min", "[", 
             RowBox[{"DatB2", ",", "DatA", ",", "DatB"}], "]"}]}], "]"}], ",", 
          RowBox[{"Max", "[", 
           RowBox[{"DatB2", ",", "DatA", ",", "DatB"}], "]"}]}], "}"}]}], 
       "}"}]}], ",", 
     RowBox[{"PlotStyle", "\[Rule]", 
      RowBox[{"Directive", "[", 
       RowBox[{"Brown", ",", 
        RowBox[{"Opacity", "[", "0.3", "]"}]}], "]"}]}]}], "]"}]}], 
  ";"}], "\[IndentingNewLine]", 
 RowBox[{
  RowBox[{"B2c", "=", 
   RowBox[{"ListLinePlot", "[", 
    RowBox[{"DatB2", ",", 
     RowBox[{"PlotStyle", "\[Rule]", 
      RowBox[{"Directive", "[", 
       RowBox[{"Purple", ",", 
        RowBox[{"PlotRange", "\[Rule]", "All"}], ",", 
        RowBox[{"Opacity", "[", "0.3", "]"}]}], "]"}]}]}], "]"}]}], 
  ";"}], "\[IndentingNewLine]", 
 RowBox[{
  RowBox[{"A3c", "=", 
   RowBox[{"ListLinePlot", "[", 
    RowBox[{
     RowBox[{"Table", "[", 
      RowBox[{
       RowBox[{"Mean", "[", 
        RowBox[{
         RowBox[{"Transpose", "[", "DatA", "]"}], "[", 
         RowBox[{"[", "\[ADoubleDot]", "]"}], "]"}], "]"}], ",", 
       RowBox[{"{", 
        RowBox[{"\[ADoubleDot]", ",", "1", ",", "4"}], "}"}]}], "]"}], ",", 
     RowBox[{"PlotStyle", "\[Rule]", 
      RowBox[{"Directive", "[", 
       RowBox[{"Black", ",", 
        RowBox[{"Thickness", "[", "0.005", "]"}], ",", 
        RowBox[{"Opacity", "[", "0.7", "]"}]}], "]"}]}], ",", 
     RowBox[{"PlotRange", "\[Rule]", "All"}]}], "]"}]}], 
  ";"}], "\[IndentingNewLine]", 
 RowBox[{
  RowBox[{"B3c", "=", 
   RowBox[{"ListLinePlot", "[", 
    RowBox[{
     RowBox[{"Table", "[", 
      RowBox[{
       RowBox[{"Mean", "[", 
        RowBox[{
         RowBox[{"Transpose", "[", "DatB", "]"}], "[", 
         RowBox[{"[", "\[ADoubleDot]", "]"}], "]"}], "]"}], ",", 
       RowBox[{"{", 
        RowBox[{"\[ADoubleDot]", ",", "1", ",", "4"}], "}"}]}], "]"}], ",", 
     RowBox[{"PlotStyle", "\[Rule]", 
      RowBox[{"Directive", "[", 
       RowBox[{"Brown", ",", 
        RowBox[{"Thickness", "[", "0.005", "]"}], ",", 
        RowBox[{"Opacity", "[", "0.7", "]"}]}], "]"}]}], ",", 
     RowBox[{"PlotRange", "\[Rule]", "All"}]}], "]"}]}], 
  ";"}], "\[IndentingNewLine]", 
 RowBox[{
  RowBox[{"B4c", "=", 
   RowBox[{"ListLinePlot", "[", 
    RowBox[{
     RowBox[{"Table", "[", 
      RowBox[{
       RowBox[{"Mean", "[", 
        RowBox[{
         RowBox[{"Transpose", "[", "DatB2", "]"}], "[", 
         RowBox[{"[", "\[ADoubleDot]", "]"}], "]"}], "]"}], ",", 
       RowBox[{"{", 
        RowBox[{"\[ADoubleDot]", ",", "1", ",", "4"}], "}"}]}], "]"}], ",", 
     RowBox[{"PlotStyle", "\[Rule]", 
      RowBox[{"Directive", "[", 
       RowBox[{"Purple", ",", 
        RowBox[{"Thickness", "[", "0.005", "]"}], ",", 
        RowBox[{"Opacity", "[", "0.7", "]"}]}], "]"}]}], ",", 
     RowBox[{"PlotRange", "\[Rule]", "All"}]}], "]"}]}], 
  ";"}], "\[IndentingNewLine]"}], "Input",
 CellChangeTimes->{{3.7886141407817183`*^9, 3.788614143380867*^9}, {
   3.7886148802160115`*^9, 3.7886149176581535`*^9}, {3.7886149805907526`*^9, 
   3.788615002959032*^9}, {3.788615106831973*^9, 3.7886151304963264`*^9}, {
   3.7898134054170036`*^9, 3.789813414337514*^9}, {3.7911135826330442`*^9, 
   3.791113600985094*^9}, {3.7911136470427284`*^9, 3.7911136572893143`*^9}, 
   3.801981885041147*^9}],

Cell[CellGroupData[{

Cell[BoxData[
 RowBox[{"Show", "[", 
  RowBox[{
  "Bc", ",", "Ac", ",", "B2c", ",", "A3c", ",", "B3c", ",", "B4c", ",", "A31",
    ",", "B31", ",", "B41", ",", 
   RowBox[{"ImageSize", "\[Rule]", "650"}], ",", 
   RowBox[{"PlotRange", "->", "All"}], ",", " ", 
   RowBox[{"BaseStyle", "\[Rule]", 
    RowBox[{"{", 
     RowBox[{"FontSize", "\[Rule]", "15"}], "}"}]}], ",", 
   RowBox[{"PlotLabel", "\[Rule]", " ", "\"\<\>\""}], ",", 
   RowBox[{"Axes", "\[Rule]", "False"}], ",", 
   RowBox[{"Frame", "\[Rule]", 
    RowBox[{"{", 
     RowBox[{
      RowBox[{"{", 
       RowBox[{"True", ",", "False"}], "}"}], ",", 
      RowBox[{"{", 
       RowBox[{"True", ",", "False"}], "}"}]}], "}"}]}], ",", 
   RowBox[{"FrameLabel", "\[Rule]", 
    RowBox[{"{", 
     RowBox[{
      RowBox[{"{", " ", 
       RowBox[{"\"\<Log (\!\(\*SubscriptBox[
StyleBox[\"I\",
FontSlant->\"Italic\"], \"m\"]\)/\!\(\*SubscriptBox[
StyleBox[\"I\",
FontSlant->\"Italic\"], \"f\"]\))\>\"", ",", "None"}], "}"}], ",", 
      RowBox[{"{", 
       RowBox[{"\"\<Stress\>\"", ",", "None"}], "}"}]}], "}"}]}], ",", 
   RowBox[{"LabelStyle", "->", 
    RowBox[{"Directive", "[", "Black", "]"}]}]}], "]"}]], "Input",
 CellChangeTimes->{{3.801981905051557*^9, 3.8019819175824275`*^9}}],

Cell[BoxData[
 GraphicsBox[{{{}, {{}, {}, 
     {RGBColor[0.6, 0.4, 0.2], PointSize[0.019444444444444445`], 
      AbsoluteThickness[1.6], Opacity[0.3], 
      LineBox[{{1., 0.6835656129696834}, {2., 1.2339148277605367`}, {3., 
       1.5009403166566047`}, {4., 1.4424074402089904`}}]}, 
     {RGBColor[0.6, 0.4, 0.2], PointSize[0.019444444444444445`], 
      AbsoluteThickness[1.6], Opacity[0.3], 
      LineBox[{{1., 0.7807275071473444}, {2., 1.2406671467110413`}, {3., 
       1.472688482769996}, {4., 1.642146813594003}}]}, 
     {RGBColor[0.6, 0.4, 0.2], PointSize[0.019444444444444445`], 
      AbsoluteThickness[1.6], Opacity[0.3], 
      LineBox[{{1., 0.728410507605401}, {2., 1.2965665151336594`}, {3., 
       1.5639646105484157`}, {4., 1.5642465468796207`}}]}, 
     {RGBColor[0.6, 0.4, 0.2], PointSize[0.019444444444444445`], 
      AbsoluteThickness[1.6], Opacity[0.3], 
      LineBox[{{1., 0.8137148323217255}, {2., 1.2735756605750723`}, {3., 
       1.3898714675718216`}, {4., 1.638384057381106}}]}, 
     {RGBColor[0.6, 0.4, 0.2], PointSize[0.019444444444444445`], 
      AbsoluteThickness[1.6], Opacity[0.3], 
      LineBox[{{1., 0.7446195062411453}, {2., 1.243409183229757}, {3., 
       1.5826079447043322`}, {4., 1.5224513987563353`}}]}, 
     {RGBColor[0.6, 0.4, 0.2], PointSize[0.019444444444444445`], 
      AbsoluteThickness[1.6], Opacity[0.3], 
      LineBox[{{1., 0.7801921942390091}, {2., 1.1420086694178395`}, {3., 
       1.4205821154893532`}, {4., 1.4445713192421135`}}]}, 
     {RGBColor[0.6, 0.4, 0.2], PointSize[0.019444444444444445`], 
      AbsoluteThickness[1.6], Opacity[0.3], 
      LineBox[{{1., 0.6912104892716306}, {2., 1.3807786382281229`}, {3., 
       1.4569609615752541`}, {4., 1.5886830806115}}]}, 
     {RGBColor[0.6, 0.4, 0.2], PointSize[0.019444444444444445`], 
      AbsoluteThickness[1.6], Opacity[0.3], 
      LineBox[{{1., 0.7146489146689378}, {2., 1.3420571825882226`}, {3., 
       1.4247371332292704`}, {4., 1.4872173438882041`}}]}, 
     {RGBColor[0.6, 0.4, 0.2], PointSize[0.019444444444444445`], 
      AbsoluteThickness[1.6], Opacity[0.3], 
      LineBox[{{1., 0.6944629104783092}, {2., 1.3054139799821949`}, {3., 
       1.4717429908004906`}, {4., 1.4371039123064038`}}]}, 
     {RGBColor[0.6, 0.4, 0.2], PointSize[0.019444444444444445`], 
      AbsoluteThickness[1.6], Opacity[0.3], 
      LineBox[{{1., 0.7086354151732476}, {2., 1.3204829832803546`}, {3., 
       1.4398536599831684`}, {4., 1.540451765679113}}]}, 
     {RGBColor[0.6, 0.4, 0.2], PointSize[0.019444444444444445`], 
      AbsoluteThickness[1.6], Opacity[0.3], 
      LineBox[{{1., 0.7446258744634269}, {2., 1.218037933179671}, {3., 
       1.507863882626739}, {4., 
       1.5419774181489458`}}]}}, {}, {}, {{}, {}}}, {{}, {{}, {}, 
     {GrayLevel[0], PointSize[0.019444444444444445`], AbsoluteThickness[1.6], 
      Opacity[0.3], 
      LineBox[{{1., 0.6975644950939468}, {2., 0.7320813379861775}, {3., 
       0.7624949673856855}, {4., 0.6155132560896015}}]}, 
     {GrayLevel[0], PointSize[0.019444444444444445`], AbsoluteThickness[1.6], 
      Opacity[0.3], 
      LineBox[{{1., 0.7251632099293454}, {2., 0.764215328847369}, {3., 
       0.9072826669878761}, {4., 0.7116480126553513}}]}, 
     {GrayLevel[0], PointSize[0.019444444444444445`], AbsoluteThickness[1.6], 
      Opacity[0.3], 
      LineBox[{{1., 0.5780563916259669}, {2., 0.6763182984845667}, {3., 
       0.8194985801731738}, {4., 0.7312783451588423}}]}, 
     {GrayLevel[0], PointSize[0.019444444444444445`], AbsoluteThickness[1.6], 
      Opacity[0.3], 
      LineBox[{{1., 0.6929545503962665}, {2., 0.6639754976800145}, {3., 
       0.7613444123482012}, {4., 0.800263457575459}}]}, 
     {GrayLevel[0], PointSize[0.019444444444444445`], AbsoluteThickness[1.6], 
      Opacity[0.3], 
      LineBox[{{1., 0.6351815417956911}, {2., 0.7057843414878804}, {3., 
       0.6989005639838174}, {4., 0.809648158245713}}]}, 
     {GrayLevel[0], PointSize[0.019444444444444445`], AbsoluteThickness[1.6], 
      Opacity[0.3], 
      LineBox[{{1., 0.7876664715811862}, {2., 0.7233075531951826}, {3., 
       0.7692387928102976}, {4., 0.7559749116652558}}]}, 
     {GrayLevel[0], PointSize[0.019444444444444445`], AbsoluteThickness[1.6], 
      Opacity[0.3], 
      LineBox[{{1., 0.73919535174355}, {2., 0.6358252920421866}, {3., 
       0.7135915922773761}, {4., 0.6904010646537693}}]}, 
     {GrayLevel[0], PointSize[0.019444444444444445`], AbsoluteThickness[1.6], 
      Opacity[0.3], 
      LineBox[{{1., 0.6312593833005977}, {2., 0.6883267184234372}, {3., 
       0.8236546173282464}, {4., 0.7505453391914084}}]}, 
     {GrayLevel[0], PointSize[0.019444444444444445`], AbsoluteThickness[1.6], 
      Opacity[0.3], 
      LineBox[{{1., 0.766603801305975}, {2., 0.7516930490187744}, {3., 
       0.7206699791474653}, {4., 0.6711612402368698}}]}, 
     {GrayLevel[0], PointSize[0.019444444444444445`], AbsoluteThickness[1.6], 
      Opacity[0.3], 
      LineBox[{{1., 0.7533692591233565}, {2., 0.7855797883610849}, {3., 
       0.8394700103681061}, {4., 0.7099882629217309}}]}, 
     {GrayLevel[0], PointSize[0.019444444444444445`], AbsoluteThickness[1.6], 
      Opacity[0.3], 
      LineBox[{{1., 0.7242349996372434}, {2., 0.7048037390066691}, {3., 
       0.6516157458854942}, {4., 
       0.7728307769894641}}]}}, {}, {}, {{}, {}}}, {{}, {{}, {}, 
     {RGBColor[0.5, 0, 0.5], PointSize[0.019444444444444445`], 
      AbsoluteThickness[1.6], Opacity[0.3], 
      StyleBox[
       LineBox[{{1., 0.5999069962144609}, {2., -0.06078695409667831}, {
        3., -0.32384033250004535`}, {4., -0.43023132244426393`}}],
       PlotRange -> All]}, 
     {RGBColor[0.5, 0, 0.5], PointSize[0.019444444444444445`], 
      AbsoluteThickness[1.6], Opacity[0.3], 
      StyleBox[
       LineBox[{{1., 0.7293558946424815}, {2., 0.0491224807745363}, {
        3., -0.3065958911618876}, {4., -0.41252452468923095`}}],
       PlotRange -> All]}, 
     {RGBColor[0.5, 0, 0.5], PointSize[0.019444444444444445`], 
      AbsoluteThickness[1.6], Opacity[0.3], 
      StyleBox[
       LineBox[{{1., 0.7116054892691939}, {2., -0.06848854479228866}, {
        3., -0.3071553538735789}, {4., -0.3914878307801435}}],
       PlotRange -> All]}, 
     {RGBColor[0.5, 0, 0.5], PointSize[0.019444444444444445`], 
      AbsoluteThickness[1.6], Opacity[0.3], 
      StyleBox[
       LineBox[{{1., 0.7073205782963518}, {2., 0.06540799286077728}, {
        3., -0.24856602347295179`}, {4., -0.3860744216996812}}],
       PlotRange -> All]}, 
     {RGBColor[0.5, 0, 0.5], PointSize[0.019444444444444445`], 
      AbsoluteThickness[1.6], Opacity[0.3], 
      StyleBox[
       LineBox[{{1., 0.6158860464972842}, {2., 0.06768549209973007}, {
        3., -0.3299844041458924}, {4., -0.47461626747299446`}}],
       PlotRange -> All]}, 
     {RGBColor[0.5, 0, 0.5], PointSize[0.019444444444444445`], 
      AbsoluteThickness[1.6], Opacity[0.3], 
      StyleBox[
       LineBox[{{1., 0.7100710380571962}, {2., -0.06984668515261531}, {
        3., -0.2799786362870937}, {4., -0.45653289358642896`}}],
       PlotRange -> All]}, 
     {RGBColor[0.5, 0, 0.5], PointSize[0.019444444444444445`], 
      AbsoluteThickness[1.6], Opacity[0.3], 
      StyleBox[
       LineBox[{{1., 0.7648597023862531}, {2., 0.023723963870626273`}, {
        3., -0.3257809059493773}, {4., -0.4553530884681006}}],
       PlotRange -> All]}, 
     {RGBColor[0.5, 0, 0.5], PointSize[0.019444444444444445`], 
      AbsoluteThickness[1.6], Opacity[0.3], 
      StyleBox[
       LineBox[{{1., 0.7074169934207187}, {2., -0.042808002483627074`}, {
        3., -0.2642344025250932}, {4., -0.43761300471562603`}}],
       PlotRange -> All]}, 
     {RGBColor[0.5, 0, 0.5], PointSize[0.019444444444444445`], 
      AbsoluteThickness[1.6], Opacity[0.3], 
      StyleBox[
       LineBox[{{1., 0.6915926684382859}, {2., 0.014359233316005299`}, {
        3., -0.3421101876459254}, {4., -0.353783742961668}}],
       PlotRange -> All]}, 
     {RGBColor[0.5, 0, 0.5], PointSize[0.019444444444444445`], 
      AbsoluteThickness[1.6], Opacity[0.3], 
      StyleBox[
       LineBox[{{1., 0.7403870807079334}, {2., -0.015491152057618985`}, {
        3., -0.3017862468374828}, {4., -0.48315824038872723`}}],
       PlotRange -> All]}, 
     {RGBColor[0.5, 0, 0.5], PointSize[0.019444444444444445`], 
      AbsoluteThickness[1.6], Opacity[0.3], 
      StyleBox[
       LineBox[{{1., 0.5939857316793334}, {2., 0.008307295201611282}, {
        3., -0.35975236694549173`}, {4., -0.4764655864287264}}],
       PlotRange -> All]}}, {}, {}, {{}, {}}}, {{}, {{}, {}, 
     {GrayLevel[0], PointSize[0.019444444444444445`], Thickness[0.005], 
      Opacity[0.7], 
      LineBox[{{1., 0.7028408595939205}, {2., 0.7119919040484857}, {3., 
       0.7697965389723399}, {4., 
       0.7290229841257695}}]}}, {}, {}, {{}, {}}}, {{}, {{}, {}, 
     {RGBColor[0.6, 0.4, 0.2], PointSize[0.019444444444444445`], Thickness[
      0.005], Opacity[0.7], 
      LineBox[{{1., 0.73498306950726}, {2., 1.2724466109169519`}, {3., 
       1.4756194150868587`}, {4., 
       1.5317855542451213`}}]}}, {}, {}, {{}, {}}}, {{}, {{}, {}, 
     {RGBColor[0.5, 0, 0.5], PointSize[0.019444444444444445`], Thickness[
      0.005], Opacity[0.7], 
      LineBox[{{1., 0.6883989290554084}, {2., -0.0026195345872310773`}, {
       3., -0.3081622501222564}, {
       4., -0.432530993057781}}]}}, {}, {}, {{}, {}}}, {{}, {{}, {}, 
     {GrayLevel[0], PointSize[0.019444444444444445`], Thickness[0.005], 
      Dashing[{Small, Small}], 
      LineBox[{{1., 0.9281229522608754}, {2., 0.9006687357553511}, {3., 
       0.8268237243279538}, {4., 
       0.7465872999221747}}]}}, {}, {}, {{}, {}}}, {{}, {{}, {}, 
     {RGBColor[0.6, 0.4, 0.2], PointSize[0.019444444444444445`], Thickness[
      0.005], Dashing[{Small, Small}], 
      LineBox[{{1., 0.9148940801198063}, {2., 2.0573640052459288`}, {3., 
       2.7732554382520873`}, {4., 
       3.2194171703310976`}}]}}, {}, {}, {{}, {}}}, {{}, {{}, {}, 
     {RGBColor[0.5, 0, 0.5], PointSize[0.019444444444444445`], Thickness[
      0.005], Dashing[{Small, Small}], 
      LineBox[{{1., 0.9007211375216899}, {2., 0.024974315630770967`}, {
       3., -0.3084637471074811}, {
       4., -0.4630374477364088}}]}}, {}, {}, {{}, {}}}},
  AspectRatio->NCache[GoldenRatio^(-1), 0.6180339887498948],
  Axes->False,
  AxesLabel->{None, None},
  AxesOrigin->{1.015, 0},
  BaseStyle->{FontSize -> 15},
  DisplayFunction->Identity,
  Frame->{{True, False}, {True, False}},
  FrameLabel->{{
     FormBox[
     "\"Log (\\!\\(\\*SubscriptBox[\\n \
StyleBox[\\\"I\\\",\\nFontSlant->\\\"Italic\\\"], \
\\\"m\\\"]\\)/\\!\\(\\*SubscriptBox[\\n \
StyleBox[\\\"I\\\",\\nFontSlant->\\\"Italic\\\"], \\\"f\\\"]\\))\"", 
      TraditionalForm], None}, {
     FormBox["\"Stress\"", TraditionalForm], None}},
  FrameTicks->{{Automatic, Automatic}, {Automatic, Automatic}},
  GridLines->{None, None},
  GridLinesStyle->Directive[
    GrayLevel[0.5, 0.4]],
  ImagePadding->All,
  ImageSize->{564.6666666666669, Automatic},
  LabelStyle->Directive[
    GrayLevel[0]],
  Method->{"CoordinatesToolOptions" -> {"DisplayFunction" -> ({
        (Part[{{Identity, Identity}, {Identity, Identity}}, 1, 2][#]& )[
         Part[#, 1]], 
        (Part[{{Identity, Identity}, {Identity, Identity}}, 2, 2][#]& )[
         Part[#, 2]]}& ), "CopiedValueFunction" -> ({
        (Part[{{Identity, Identity}, {Identity, Identity}}, 1, 2][#]& )[
         Part[#, 1]], 
        (Part[{{Identity, Identity}, {Identity, Identity}}, 2, 2][#]& )[
         Part[#, 2]]}& )}},
  PlotLabel->FormBox["\"\"", TraditionalForm],
  PlotRange->All,
  PlotRangeClipping->True,
  PlotRangePadding->{{0, 0}, {0, 0}},
  Ticks->{Automatic, Automatic}]], "Output",
 CellChangeTimes->{{3.7886151869425554`*^9, 3.788615204104537*^9}, {
   3.789813418432748*^9, 3.789813432718565*^9}, 3.7911136195321546`*^9, 
   3.7911136620465865`*^9, 3.8013973910085897`*^9, {3.8019818824641037`*^9, 
   3.8019819186796255`*^9}, 3.802063948539545*^9}]
}, Open  ]]
}, Open  ]],

Cell[CellGroupData[{

Cell["III.b Classical sexual selection with sperm limitation", "Subsection",
 CellChangeTimes->{{3.78860967727542*^9, 3.788609678307479*^9}, 
   3.7886098891455383`*^9, {3.7886158309283895`*^9, 3.788615838775838*^9}, {
   3.801982964637374*^9, 3.801982969483156*^9}}],

Cell[TextData[{
 StyleBox["3rd set of assumptions:",
  FontWeight->"Bold"],
 "\n- males contribute little to fecundity. \n-There is condition dependent \
male harm!\n-Slight environmental stress, with no sex specificity.\n\
-Competition in males not in females.\n",
 StyleBox["Question: how does sex specific change in variance in condition \
affects the opp. for selection?",
  FontWeight->"Bold"]
}], "Text",
 CellChangeTimes->{{3.7886097011477857`*^9, 3.788609742619158*^9}, {
  3.788609835682481*^9, 3.7886098358514905`*^9}, {3.788609891473672*^9, 
  3.7886099046894274`*^9}}],

Cell[BoxData[{
 RowBox[{
  RowBox[{"sdf", "=", 
   RowBox[{"1", "/", "10"}]}], ";"}], "\[IndentingNewLine]", 
 RowBox[{
  RowBox[{"sdm", "=", 
   RowBox[{"1", "/", "10"}]}], ";"}], "\[IndentingNewLine]", 
 RowBox[{
  RowBox[{"popsize", "=", "1000"}], ";"}], "\[IndentingNewLine]", 
 RowBox[{
  RowBox[{"imf", "=", "0"}], ";"}], "\[IndentingNewLine]", 
 RowBox[{
  RowBox[{"mc", "=", 
   RowBox[{"1", "/", "5"}]}], ";"}], "\[IndentingNewLine]", 
 RowBox[{
  RowBox[{"gf", "=", "0"}], ";"}], "\[IndentingNewLine]", 
 RowBox[{
  RowBox[{"gm", "=", "2"}], ";"}]}], "Input",
 CellChangeTimes->{
  3.7886099153700385`*^9, {3.789813399536667*^9, 3.7898134028168545`*^9}, {
   3.791113609600587*^9, 3.791113614016839*^9}, 3.801981813876999*^9, {
   3.801983037170431*^9, 3.801983040760207*^9}, 3.8019832456130285`*^9}],

Cell[BoxData[{
 RowBox[{
  RowBox[{"DatF", "=", 
   RowBox[{"Table", "[", 
    RowBox[{
     RowBox[{"Table", "[", 
      RowBox[{
       RowBox[{
        RowBox[{"Datt", "=", 
         RowBox[{"Johanna", "[", 
          RowBox[{
          "sdchange", ",", "sdchange", ",", "popsize", ",", "imf", ",", "mc", 
           ",", "gf", ",", "gm"}], "]"}]}], ";", 
        RowBox[{"{", 
         RowBox[{"sdchange", ",", 
          RowBox[{"Datt", "[", 
           RowBox[{"[", "1", "]"}], "]"}]}], "}"}]}], ",", 
       RowBox[{"{", 
        RowBox[{"sdchange", ",", 
         RowBox[{"{", 
          RowBox[{"0.1", ",", "0.2", ",", "0.3", ",", "0.4"}], "}"}]}], 
        "}"}]}], "]"}], ",", 
     RowBox[{"{", 
      RowBox[{"num", ",", "0", ",", "10"}], "}"}]}], "]"}]}], 
  ";"}], "\[IndentingNewLine]", 
 RowBox[{
  RowBox[{"DatM", "=", 
   RowBox[{"Table", "[", 
    RowBox[{
     RowBox[{"Table", "[", 
      RowBox[{
       RowBox[{
        RowBox[{"Datt", "=", 
         RowBox[{"Johanna", "[", 
          RowBox[{
          "sdchange", ",", "sdchange", ",", "popsize", ",", "imf", ",", "mc", 
           ",", "gf", ",", "gm"}], "]"}]}], ";", 
        RowBox[{"{", 
         RowBox[{"sdchange", ",", 
          RowBox[{"Datt", "[", 
           RowBox[{"[", "2", "]"}], "]"}]}], "}"}]}], ",", 
       RowBox[{"{", 
        RowBox[{"sdchange", ",", 
         RowBox[{"{", 
          RowBox[{"0.1", ",", "0.2", ",", "0.3", ",", "0.4"}], "}"}]}], 
        "}"}]}], "]"}], ",", 
     RowBox[{"{", 
      RowBox[{"num", ",", "0", ",", "10"}], "}"}]}], "]"}]}], 
  ";"}], "\[IndentingNewLine]", 
 RowBox[{
  RowBox[{"DatBF", "=", 
   RowBox[{"Table", "[", 
    RowBox[{
     RowBox[{"Table", "[", 
      RowBox[{
       RowBox[{
        RowBox[{"Datt", "=", 
         RowBox[{"Johanna", "[", 
          RowBox[{
          "sdchange", ",", "sdm", ",", "popsize", ",", "imf", ",", "mc", ",", 
           "gf", ",", "gm"}], "]"}]}], ";", 
        RowBox[{"{", 
         RowBox[{"sdchange", ",", 
          RowBox[{"Datt", "[", 
           RowBox[{"[", "1", "]"}], "]"}]}], "}"}]}], ",", 
       RowBox[{"{", 
        RowBox[{"sdchange", ",", 
         RowBox[{"{", 
          RowBox[{"0.1", ",", "0.2", ",", "0.3", ",", "0.4"}], "}"}]}], 
        "}"}]}], "]"}], ",", 
     RowBox[{"{", 
      RowBox[{"num", ",", "0", ",", "10"}], "}"}]}], "]"}]}], 
  ";"}], "\[IndentingNewLine]", 
 RowBox[{
  RowBox[{"DatBM", "=", 
   RowBox[{"Table", "[", 
    RowBox[{
     RowBox[{"Table", "[", 
      RowBox[{
       RowBox[{
        RowBox[{"Datt", "=", 
         RowBox[{"Johanna", "[", 
          RowBox[{
          "sdchange", ",", "sdm", ",", "popsize", ",", "imf", ",", "mc", ",", 
           "gf", ",", "gm"}], "]"}]}], ";", 
        RowBox[{"{", 
         RowBox[{"sdchange", ",", 
          RowBox[{"Datt", "[", 
           RowBox[{"[", "2", "]"}], "]"}]}], "}"}]}], ",", 
       RowBox[{"{", 
        RowBox[{"sdchange", ",", 
         RowBox[{"{", 
          RowBox[{"0.1", ",", "0.2", ",", "0.3", ",", "0.4"}], "}"}]}], 
        "}"}]}], "]"}], ",", 
     RowBox[{"{", 
      RowBox[{"num", ",", "0", ",", "10"}], "}"}]}], "]"}]}], 
  ";"}], "\[IndentingNewLine]", 
 RowBox[{
  RowBox[{"DatCF", "=", 
   RowBox[{"Table", "[", 
    RowBox[{
     RowBox[{"Table", "[", 
      RowBox[{
       RowBox[{
        RowBox[{"Datt", "=", 
         RowBox[{"Johanna", "[", 
          RowBox[{
          "sdf", ",", "sdchange", ",", "popsize", ",", "imf", ",", "mc", ",", 
           "gf", ",", "gm"}], "]"}]}], ";", 
        RowBox[{"{", 
         RowBox[{"sdchange", ",", 
          RowBox[{"Datt", "[", 
           RowBox[{"[", "1", "]"}], "]"}]}], "}"}]}], ",", 
       RowBox[{"{", 
        RowBox[{"sdchange", ",", 
         RowBox[{"{", 
          RowBox[{"0.1", ",", "0.2", ",", "0.3", ",", "0.4"}], "}"}]}], 
        "}"}]}], "]"}], ",", 
     RowBox[{"{", 
      RowBox[{"num", ",", "0", ",", "10"}], "}"}]}], "]"}]}], 
  ";"}], "\[IndentingNewLine]", 
 RowBox[{
  RowBox[{"DatCM", "=", 
   RowBox[{"Table", "[", 
    RowBox[{
     RowBox[{"Table", "[", 
      RowBox[{
       RowBox[{
        RowBox[{"Datt", "=", 
         RowBox[{"Johanna", "[", 
          RowBox[{
          "sdf", ",", "sdchange", ",", "popsize", ",", "imf", ",", "mc", ",", 
           "gf", ",", "gm"}], "]"}]}], ";", 
        RowBox[{"{", 
         RowBox[{"sdchange", ",", 
          RowBox[{"Datt", "[", 
           RowBox[{"[", "2", "]"}], "]"}]}], "}"}]}], ",", 
       RowBox[{"{", 
        RowBox[{"sdchange", ",", 
         RowBox[{"{", 
          RowBox[{"0.1", ",", "0.2", ",", "0.3", ",", "0.4"}], "}"}]}], 
        "}"}]}], "]"}], ",", 
     RowBox[{"{", 
      RowBox[{"num", ",", "0", ",", "10"}], "}"}]}], "]"}]}], ";"}]}], "Input",
 CellChangeTimes->{{3.7916245977707024`*^9, 3.7916245993137903`*^9}, 
   3.79162486750613*^9, {3.791625284942006*^9, 3.7916253307176247`*^9}, {
   3.7916253689868135`*^9, 3.791625374436125*^9}, {3.79162564079636*^9, 
   3.791625665226757*^9}, {3.7916262997110476`*^9, 3.791626307230478*^9}, {
   3.7916263799266357`*^9, 3.7916264102613707`*^9}, {3.791628754125432*^9, 
   3.7916287727254963`*^9}}],

Cell[BoxData[{
 RowBox[{
  RowBox[{"AF", "=", 
   RowBox[{"ListLinePlot", "[", 
    RowBox[{"DatF", ",", 
     RowBox[{"PlotRange", "\[Rule]", "All"}], ",", 
     RowBox[{"PlotStyle", "\[Rule]", 
      RowBox[{"Directive", "[", 
       RowBox[{"Black", ",", 
        RowBox[{"Opacity", "[", "0.3", "]"}]}], "]"}]}]}], "]"}]}], 
  ";"}], "\[IndentingNewLine]", 
 RowBox[{
  RowBox[{"AFmean2", "=", 
   RowBox[{"ListLinePlot", "[", 
    RowBox[{
     RowBox[{"Mean", "[", "DatF", "]"}], ",", 
     RowBox[{"PlotRange", "\[Rule]", "All"}], ",", 
     RowBox[{"PlotMarkers", "\[Rule]", 
      RowBox[{"{", 
       RowBox[{"\"\<\[FilledDiamond]\>\"", ",", " ", "30"}], "}"}]}], ",", 
     RowBox[{"PlotStyle", "\[Rule]", 
      RowBox[{"Directive", "[", "Black", "]"}]}]}], "]"}]}], 
  ";"}], "\[IndentingNewLine]", 
 RowBox[{
  RowBox[{"AM", "=", 
   RowBox[{"ListLinePlot", "[", 
    RowBox[{"DatM", ",", 
     RowBox[{"PlotRange", "\[Rule]", "All"}], ",", 
     RowBox[{"PlotStyle", "\[Rule]", 
      RowBox[{"Directive", "[", 
       RowBox[{"Black", ",", 
        RowBox[{"Opacity", "[", "0.3", "]"}]}], "]"}]}]}], "]"}]}], 
  ";"}], "\[IndentingNewLine]", 
 RowBox[{
  RowBox[{"AMmean2", "=", 
   RowBox[{"ListLinePlot", "[", 
    RowBox[{
     RowBox[{"Mean", "[", "DatM", "]"}], ",", 
     RowBox[{"PlotRange", "\[Rule]", "All"}], ",", 
     RowBox[{"PlotMarkers", "\[Rule]", 
      RowBox[{"{", 
       RowBox[{"\"\<\[FilledCircle]\>\"", ",", " ", "30"}], "}"}]}], ",", 
     RowBox[{"PlotStyle", "\[Rule]", 
      RowBox[{"Directive", "[", "Black", "]"}]}]}], "]"}]}], 
  ";"}], "\[IndentingNewLine]", 
 RowBox[{
  RowBox[{"ABF", "=", 
   RowBox[{"ListLinePlot", "[", 
    RowBox[{"DatBF", ",", 
     RowBox[{"PlotRange", "\[Rule]", "All"}], ",", 
     RowBox[{"PlotStyle", "\[Rule]", 
      RowBox[{"Directive", "[", 
       RowBox[{"Purple", ",", 
        RowBox[{"Opacity", "[", "0.3", "]"}]}], "]"}]}]}], "]"}]}], 
  ";"}], "\[IndentingNewLine]", 
 RowBox[{
  RowBox[{"ABFmean2", "=", 
   RowBox[{"ListLinePlot", "[", 
    RowBox[{
     RowBox[{"Mean", "[", "DatBF", "]"}], ",", 
     RowBox[{"PlotRange", "\[Rule]", "All"}], ",", 
     RowBox[{"PlotMarkers", "\[Rule]", 
      RowBox[{"{", 
       RowBox[{"\"\<\[FilledDiamond]\>\"", ",", " ", "30"}], "}"}]}], ",", 
     RowBox[{"PlotStyle", "\[Rule]", 
      RowBox[{"Directive", "[", "Purple", "]"}]}]}], "]"}]}], 
  ";"}], "\[IndentingNewLine]", 
 RowBox[{
  RowBox[{"ABM", "=", 
   RowBox[{"ListLinePlot", "[", 
    RowBox[{"DatBM", ",", 
     RowBox[{"PlotRange", "\[Rule]", "All"}], ",", 
     RowBox[{"PlotStyle", "\[Rule]", 
      RowBox[{"Directive", "[", 
       RowBox[{"Purple", ",", 
        RowBox[{"Opacity", "[", "0.3", "]"}]}], "]"}]}]}], "]"}]}], 
  ";"}], "\[IndentingNewLine]", 
 RowBox[{
  RowBox[{"ABMmean2", "=", 
   RowBox[{"ListLinePlot", "[", 
    RowBox[{
     RowBox[{"Mean", "[", "DatBM", "]"}], ",", 
     RowBox[{"PlotRange", "\[Rule]", "All"}], ",", 
     RowBox[{"PlotMarkers", "\[Rule]", 
      RowBox[{"{", 
       RowBox[{"\"\<\[FilledCircle]\>\"", ",", " ", "30"}], "}"}]}], ",", 
     RowBox[{"PlotStyle", "\[Rule]", 
      RowBox[{"Directive", "[", "Purple", "]"}]}]}], "]"}]}], 
  ";"}], "\[IndentingNewLine]", 
 RowBox[{
  RowBox[{"ACF", "=", 
   RowBox[{"ListLinePlot", "[", 
    RowBox[{"DatCF", ",", 
     RowBox[{"PlotRange", "\[Rule]", "All"}], ",", 
     RowBox[{"PlotStyle", "\[Rule]", 
      RowBox[{"Directive", "[", 
       RowBox[{"Brown", ",", 
        RowBox[{"Opacity", "[", "0.3", "]"}]}], "]"}]}]}], "]"}]}], 
  ";"}], "\[IndentingNewLine]", 
 RowBox[{
  RowBox[{"ACFmean2", "=", 
   RowBox[{"ListLinePlot", "[", 
    RowBox[{
     RowBox[{"Mean", "[", "DatCF", "]"}], ",", 
     RowBox[{"PlotRange", "\[Rule]", "All"}], ",", 
     RowBox[{"PlotMarkers", "\[Rule]", 
      RowBox[{"{", 
       RowBox[{"\"\<\[FilledDiamond]\>\"", ",", " ", "30"}], "}"}]}], ",", 
     RowBox[{"PlotStyle", "\[Rule]", 
      RowBox[{"Directive", "[", "Brown", "]"}]}]}], "]"}]}], 
  ";"}], "\[IndentingNewLine]", 
 RowBox[{
  RowBox[{"ACM", "=", 
   RowBox[{"ListLinePlot", "[", 
    RowBox[{"DatCM", ",", 
     RowBox[{"PlotRange", "\[Rule]", "All"}], ",", 
     RowBox[{"PlotStyle", "\[Rule]", 
      RowBox[{"Directive", "[", 
       RowBox[{"Brown", ",", 
        RowBox[{"Opacity", "[", "0.3", "]"}]}], "]"}]}]}], "]"}]}], 
  ";"}], "\[IndentingNewLine]", 
 RowBox[{
  RowBox[{"ACMmean2", "=", 
   RowBox[{"ListLinePlot", "[", 
    RowBox[{
     RowBox[{"Mean", "[", "DatCM", "]"}], ",", 
     RowBox[{"PlotRange", "\[Rule]", "All"}], ",", 
     RowBox[{"PlotMarkers", "\[Rule]", 
      RowBox[{"{", 
       RowBox[{"\"\<\[FilledCircle]\>\"", ",", " ", "30"}], "}"}]}], ",", 
     RowBox[{"PlotStyle", "\[Rule]", 
      RowBox[{"Directive", "[", "Brown", "]"}]}]}], "]"}]}], ";"}]}], "Input",
 CellChangeTimes->{{3.7916246297535315`*^9, 3.7916246571140966`*^9}, {
  3.791625359230255*^9, 3.7916253607173405`*^9}, {3.7916256464996862`*^9, 
  3.7916256745142884`*^9}, {3.7916257238351097`*^9, 3.791625762066296*^9}, {
  3.7916259037624006`*^9, 3.7916259396004505`*^9}, {3.7916261227209244`*^9, 
  3.7916261281912374`*^9}, {3.791626395174508*^9, 3.791626430141508*^9}, {
  3.7916287322941837`*^9, 3.7916287797078953`*^9}, {3.791629001222565*^9, 
  3.7916290942048836`*^9}, {3.7916291276517963`*^9, 3.7916291791477423`*^9}, {
  3.79162923891516*^9, 3.791629280842559*^9}, {3.791629543626589*^9, 
  3.791629568528013*^9}, {3.8013971232863407`*^9, 3.8013971307060747`*^9}}],

Cell[CellGroupData[{

Cell[BoxData[
 RowBox[{"GraphicsRow", "[", 
  RowBox[{
   RowBox[{"{", "\[IndentingNewLine]", 
    RowBox[{
     RowBox[{"Show", "[", 
      RowBox[{
      "AM", ",", "AF", ",", "AFmean2", ",", "AMmean2", ",", "AFmean", ",", 
       "AMmean", ",", 
       RowBox[{"ImageSize", "\[Rule]", "450"}], ",", 
       RowBox[{"PlotRange", "->", "All"}], ",", " ", 
       RowBox[{"BaseStyle", "\[Rule]", 
        RowBox[{"{", 
         RowBox[{"FontSize", "\[Rule]", "15"}], "}"}]}], ",", 
       RowBox[{
       "PlotLabel", "\[Rule]", " ", "\"\<a. Both sexes are stressed\>\""}], 
       ",", 
       RowBox[{"Axes", "\[Rule]", "False"}], ",", 
       RowBox[{"Frame", "\[Rule]", 
        RowBox[{"{", 
         RowBox[{
          RowBox[{"{", 
           RowBox[{"True", ",", "False"}], "}"}], ",", 
          RowBox[{"{", 
           RowBox[{"True", ",", "False"}], "}"}]}], "}"}]}], ",", 
       RowBox[{"FrameLabel", "\[Rule]", 
        RowBox[{"{", 
         RowBox[{
          RowBox[{"{", " ", 
           RowBox[{"\"\<\!\(\*
StyleBox[SubscriptBox[\"I\", \"m\"],
FontSlant->\"Italic\"]\) \!\(\*SubscriptBox[
StyleBox[\"I\",
FontSlant->\"Italic\"], \"f\"]\)\>\"", ",", "None"}], "}"}], ",", 
          RowBox[{"{", 
           RowBox[{"\"\<Stress\>\"", ",", "None"}], "}"}]}], "}"}]}], ",", 
       RowBox[{"LabelStyle", "->", 
        RowBox[{"Directive", "[", "Black", "]"}]}]}], "]"}], ",", 
     "\[IndentingNewLine]", 
     RowBox[{"Show", "[", 
      RowBox[{
      "ABM", ",", "ABF", ",", "ABMmean2", ",", "ABFmean2", ",", "ABMmean", 
       ",", "ABFmean", ",", 
       RowBox[{"ImageSize", "\[Rule]", "450"}], ",", 
       RowBox[{"PlotRange", "->", "All"}], ",", " ", 
       RowBox[{"BaseStyle", "\[Rule]", 
        RowBox[{"{", 
         RowBox[{"FontSize", "\[Rule]", "15"}], "}"}]}], ",", 
       RowBox[{
       "PlotLabel", "\[Rule]", " ", "\"\<b. Females only are stressed\>\""}], 
       ",", 
       RowBox[{"Axes", "\[Rule]", "False"}], ",", 
       RowBox[{"Frame", "\[Rule]", 
        RowBox[{"{", 
         RowBox[{
          RowBox[{"{", 
           RowBox[{"True", ",", "False"}], "}"}], ",", 
          RowBox[{"{", 
           RowBox[{"True", ",", "False"}], "}"}]}], "}"}]}], ",", 
       RowBox[{"FrameLabel", "\[Rule]", 
        RowBox[{"{", 
         RowBox[{
          RowBox[{"{", " ", 
           RowBox[{"None", ",", "None"}], "}"}], ",", 
          RowBox[{"{", 
           RowBox[{"\"\<Stress\>\"", ",", "None"}], "}"}]}], "}"}]}], ",", 
       RowBox[{"LabelStyle", "->", 
        RowBox[{"Directive", "[", "Black", "]"}]}]}], "]"}], ",", 
     RowBox[{"Show", "[", 
      RowBox[{
      "ACM", ",", "ACF", ",", "ACMmean2", ",", "ACFmean2", ",", "ACMmean", 
       ",", "ACFmean", ",", 
       RowBox[{"ImageSize", "\[Rule]", "450"}], ",", 
       RowBox[{"PlotRange", "->", "All"}], ",", " ", 
       RowBox[{"BaseStyle", "\[Rule]", 
        RowBox[{"{", 
         RowBox[{"FontSize", "\[Rule]", "15"}], "}"}]}], ",", 
       RowBox[{
       "PlotLabel", "\[Rule]", " ", "\"\<c. Males only are stressed\>\""}], 
       ",", 
       RowBox[{"Axes", "\[Rule]", "False"}], ",", 
       RowBox[{"Frame", "\[Rule]", 
        RowBox[{"{", 
         RowBox[{
          RowBox[{"{", 
           RowBox[{"True", ",", "False"}], "}"}], ",", 
          RowBox[{"{", 
           RowBox[{"True", ",", "False"}], "}"}]}], "}"}]}], ",", 
       RowBox[{"FrameLabel", "\[Rule]", 
        RowBox[{"{", 
         RowBox[{
          RowBox[{"{", " ", 
           RowBox[{"None", ",", "None"}], "}"}], ",", 
          RowBox[{"{", 
           RowBox[{"\"\<Stress\>\"", ",", "None"}], "}"}]}], "}"}]}], ",", 
       RowBox[{"LabelStyle", "->", 
        RowBox[{"Directive", "[", "Black", "]"}]}]}], "]"}]}], "}"}], ",", 
   " ", 
   RowBox[{"Spacings", "\[Rule]", "1"}]}], "]"}]], "Input"],

Cell[BoxData[
 GraphicsBox[{{}, {InsetBox[
     GraphicsBox[{{{}, {{}, {}, 
         {GrayLevel[0], PointSize[0.019444444444444445`], AbsoluteThickness[
          1.6], Opacity[0.3], 
          LineBox[{{0.1, 0.024285589678333323`}, {0.2, 0.09259726656678183}, {
           0.3, 0.18346626915786837`}, {0.4, 0.34363989915663545`}}]}, 
         {GrayLevel[0], PointSize[0.019444444444444445`], AbsoluteThickness[
          1.6], Opacity[0.3], 
          LineBox[{{0.1, 0.025525419278819534`}, {0.2, 0.09760628996574808}, {
           0.3, 0.19996392428298207`}, {0.4, 0.3330678267223673}}]}, 
         {GrayLevel[0], PointSize[0.019444444444444445`], AbsoluteThickness[
          1.6], Opacity[0.3], 
          LineBox[{{0.1, 0.025729688998101116`}, {0.2, 0.09717485959633457}, {
           0.3, 0.20023646765722045`}, {0.4, 0.32612407107219465`}}]}, 
         {GrayLevel[0], PointSize[0.019444444444444445`], AbsoluteThickness[
          1.6], Opacity[0.3], 
          LineBox[{{0.1, 0.029058778188860507`}, {0.2, 
           0.10690683423218471`}, {0.3, 0.21541181557396422`}, {0.4, 
           0.3184096258728407}}]}, 
         {GrayLevel[0], PointSize[0.019444444444444445`], AbsoluteThickness[
          1.6], Opacity[0.3], 
          LineBox[{{0.1, 0.02637076468403087}, {0.2, 0.10355936468673285`}, {
           0.3, 0.21187750334040253`}, {0.4, 0.33927863455860313`}}]}, 
         {GrayLevel[0], PointSize[0.019444444444444445`], AbsoluteThickness[
          1.6], Opacity[0.3], 
          LineBox[{{0.1, 0.02664759233039413}, {0.2, 0.09570990449084849}, {
           0.3, 0.20183377572333314`}, {0.4, 0.35095476368855855`}}]}, 
         {GrayLevel[0], PointSize[0.019444444444444445`], AbsoluteThickness[
          1.6], Opacity[0.3], 
          LineBox[{{0.1, 0.025060723249538407`}, {0.2, 0.09521309369460253}, {
           0.3, 0.20322813221641986`}, {0.4, 0.33818274611634314`}}]}, 
         {GrayLevel[0], PointSize[0.019444444444444445`], AbsoluteThickness[
          1.6], Opacity[0.3], 
          LineBox[{{0.1, 0.02514525544802417}, {0.2, 0.09605442919134631}, {
           0.3, 0.23352208397554375`}, {0.4, 0.35664069021275824`}}]}, 
         {GrayLevel[0], PointSize[0.019444444444444445`], AbsoluteThickness[
          1.6], Opacity[0.3], 
          LineBox[{{0.1, 0.025145142917102778`}, {0.2, 0.09210693472094175}, {
           0.3, 0.2093831518007053}, {0.4, 0.3537844429817457}}]}, 
         {GrayLevel[0], PointSize[0.019444444444444445`], AbsoluteThickness[
          1.6], Opacity[0.3], 
          LineBox[{{0.1, 0.023835211591566284`}, {0.2, 0.09734909864689335}, {
           0.3, 0.20472706202548394`}, {0.4, 0.3359136995303964}}]}, 
         {GrayLevel[0], PointSize[0.019444444444444445`], AbsoluteThickness[
          1.6], Opacity[0.3], 
          LineBox[{{0.1, 0.025966814068733725`}, {0.2, 0.09454447034342423}, {
           0.3, 0.21080730468210152`}, {0.4, 
           0.35558746062613267`}}]}}, {}, {}, {{}, {}}}, {{}, {{}, {}, 
         {GrayLevel[0], PointSize[0.019444444444444445`], AbsoluteThickness[
          1.6], Opacity[0.3], 
          LineBox[{{0.1, 0.010604300496634076`}, {0.2, 0.04183360906988673}, {
           0.3, 0.09770759026762008}, {0.4, 0.15694338227485702`}}]}, 
         {GrayLevel[0], PointSize[0.019444444444444445`], AbsoluteThickness[
          1.6], Opacity[0.3], 
          LineBox[{{0.1, 0.010398826291054769`}, {0.2, 0.0397714599467768}, {
           0.3, 0.08413517949650313}, {0.4, 0.1795093687760113}}]}, 
         {GrayLevel[0], PointSize[0.019444444444444445`], AbsoluteThickness[
          1.6], Opacity[0.3], 
          LineBox[{{0.1, 0.010331708700486648`}, {0.2, 0.03939746816501294}, {
           0.3, 0.09928290278067749}, {0.4, 0.1705994256268535}}]}, 
         {GrayLevel[0], PointSize[0.019444444444444445`], AbsoluteThickness[
          1.6], Opacity[0.3], 
          LineBox[{{0.1, 0.010247693287035871`}, {0.2, 
           0.039645940396510676`}, {0.3, 0.08876095016511033}, {0.4, 
           0.17312518961411677`}}]}, 
         {GrayLevel[0], PointSize[0.019444444444444445`], AbsoluteThickness[
          1.6], Opacity[0.3], 
          LineBox[{{0.1, 0.010362026995966476`}, {0.2, 0.04233770087523783}, {
           0.3, 0.08802510333770557}, {0.4, 0.16066762060192502`}}]}, 
         {GrayLevel[0], PointSize[0.019444444444444445`], AbsoluteThickness[
          1.6], Opacity[0.3], 
          LineBox[{{0.1, 0.010206720451543723`}, {0.2, 0.04170178420408871}, {
           0.3, 0.08072554800306789}, {0.4, 0.14607779616892794`}}]}, 
         {GrayLevel[0], PointSize[0.019444444444444445`], AbsoluteThickness[
          1.6], Opacity[0.3], 
          LineBox[{{0.1, 0.010819496482019086`}, {0.2, 
           0.040659101206721136`}, {0.3, 0.10382537414991695`}, {0.4, 
           0.15806847033059926`}}]}, 
         {GrayLevel[0], PointSize[0.019444444444444445`], AbsoluteThickness[
          1.6], Opacity[0.3], 
          LineBox[{{0.1, 0.010584580113702316`}, {0.2, 
           0.037474805155822785`}, {0.3, 0.08984148818995308}, {0.4, 
           0.14795159311359454`}}]}, 
         {GrayLevel[0], PointSize[0.019444444444444445`], AbsoluteThickness[
          1.6], Opacity[0.3], 
          LineBox[{{0.1, 0.01020780344601535}, {0.2, 0.0413935641485754}, {
           0.3, 0.09323676615639406}, {0.4, 0.1599438334589538}}]}, 
         {GrayLevel[0], PointSize[0.019444444444444445`], AbsoluteThickness[
          1.6], Opacity[0.3], 
          LineBox[{{0.1, 0.01046729321329722}, {0.2, 0.03772365945800043}, {
           0.3, 0.09422542371633512}, {0.4, 0.1728745269977681}}]}, 
         {GrayLevel[0], PointSize[0.019444444444444445`], AbsoluteThickness[
          1.6], Opacity[0.3], 
          LineBox[{{0.1, 0.009726907607921637}, {0.2, 0.04249488939864464}, {
           0.3, 0.09391092558717937}, {0.4, 
           0.16314623750443732`}}]}}, {}, {}, {{}, {}}}, {{}, {{{}, {}, 
          {GrayLevel[0], PointSize[0.019444444444444445`], AbsoluteThickness[
           1.6], LineBox[{{0.09999999999999999, 0.010359759735061562`}, {
            0.19999999999999998`, 0.04040308927502528}, {0.29999999999999993`,
             0.09215247744095119}, {0.39999999999999997`, 
            0.16262794949709497`}}]}}, {
          {GrayLevel[0], AbsolutePointSize[6], AbsoluteThickness[1.6], 
           GeometricTransformationBox[InsetBox[
             StyleBox["\<\"\[FilledDiamond]\"\>",
              StripOnInput->False,
              FontSize->30], {0., 0.}], {{{0.09999999999999999, 
            0.010359759735061562`}}, {{0.19999999999999998`, 
            0.04040308927502528}}, {{0.29999999999999993`, 
            0.09215247744095119}}, {{0.39999999999999997`, 
            0.16262794949709497`}}}]}, {}}}, {}, {}, {{}, {}}}, {{}, {{{}, {}, 
          {GrayLevel[0], PointSize[0.019444444444444445`], AbsoluteThickness[
           1.6], LineBox[{{0.09999999999999999, 0.02570645276668226}, {
            0.19999999999999998`, 0.09716568601234897}, {0.29999999999999993`,
             0.20676886276691137`}, {0.39999999999999997`, 
            0.3410530782307796}}]}}, {
          {GrayLevel[0], AbsolutePointSize[6], AbsoluteThickness[1.6], 
           GeometricTransformationBox[InsetBox[
             StyleBox["\<\"\[FilledCircle]\"\>",
              StripOnInput->False,
              FontSize->30], {0., 0.}], {{{0.09999999999999999, 
            0.02570645276668226}}, {{0.19999999999999998`, 
            0.09716568601234897}}, {{0.29999999999999993`, 
            0.20676886276691137`}}, {{0.39999999999999997`, 
            0.3410530782307796}}}]}, {}}}, {}, {}, {{}, {}}}, {{}, {{{}, {}, 
          {RGBColor[0.368417, 0.506779, 0.709798], PointSize[
           0.019444444444444445`], AbsoluteThickness[1.6], 
           LineBox[{{0.09999999999999999, 0.010093848414612085`}, {
            0.19999999999999998`, 0.03953988911680464}, {0.29999999999999993`,
             0.08988166017103381}, {0.39999999999999997`, 
            0.15989632749672678`}}]}}, {
          {RGBColor[0.368417, 0.506779, 0.709798], AbsolutePointSize[6], 
           AbsoluteThickness[1.6], InsetBox[
            GraphicsBox[
             {RGBColor[0.368417, 0.506779, 0.709798], AbsolutePointSize[6], 
              AbsoluteThickness[1.6], EdgeForm[{GrayLevel[0], Thickness[
              Tiny]}], FaceForm[RGBColor[1, 0, 0]], 
              PolygonBox[{{-1, 0}, {0, 1}, {1, 0}, {0, -1}}]}], {0.09999999999999999, 0.010093848414612085},
             Automatic, Scaled[{0.05, 0.05}]], InsetBox[
            GraphicsBox[
             {RGBColor[0.368417, 0.506779, 0.709798], AbsolutePointSize[6], 
              AbsoluteThickness[1.6], EdgeForm[{GrayLevel[0], Thickness[
              Tiny]}], FaceForm[RGBColor[1, 0, 0]], 
              PolygonBox[{{-1, 0}, {0, 1}, {1, 0}, {0, -1}}]}], {0.19999999999999998, 0.03953988911680464},
             Automatic, Scaled[{0.05, 0.05}]], InsetBox[
            GraphicsBox[
             {RGBColor[0.368417, 0.506779, 0.709798], AbsolutePointSize[6], 
              AbsoluteThickness[1.6], EdgeForm[{GrayLevel[0], Thickness[
              Tiny]}], FaceForm[RGBColor[1, 0, 0]], 
              PolygonBox[{{-1, 0}, {0, 1}, {1, 0}, {0, -1}}]}], {0.29999999999999993, 0.08988166017103381},
             Automatic, Scaled[{0.05, 0.05}]], InsetBox[
            GraphicsBox[
             {RGBColor[0.368417, 0.506779, 0.709798], AbsolutePointSize[6], 
              AbsoluteThickness[1.6], EdgeForm[{GrayLevel[0], Thickness[
              Tiny]}], FaceForm[RGBColor[1, 0, 0]], 
              PolygonBox[{{-1, 0}, {0, 1}, {1, 0}, {0, -1}}]}], {0.39999999999999997, 0.15989632749672678},
             Automatic, 
            Scaled[{0.05, 0.05}]]}, {}}}, {}, {}, {{}, {}}}, {{}, {{{}, {}, 
          {RGBColor[0.368417, 0.506779, 0.709798], PointSize[
           0.019444444444444445`], AbsoluteThickness[1.6], 
           LineBox[{{0.09999999999999999, 0.024938040325555966`}, {
            0.19999999999999998`, 0.09774706275406442}, {0.29999999999999993`,
             0.2078873068246356}, {0.39999999999999997`, 
            0.34298781246226595`}}]}}, {
          {RGBColor[0.368417, 0.506779, 0.709798], AbsolutePointSize[6], 
           AbsoluteThickness[1.6], InsetBox[
            GraphicsBox[
             {RGBColor[0.368417, 0.506779, 0.709798], AbsolutePointSize[6], 
              AbsoluteThickness[1.6], EdgeForm[{GrayLevel[0], Thickness[
              Tiny]}], FaceForm[RGBColor[1, 0, 0]], DiskBox[{0, 0}]}], {0.09999999999999999, 0.024938040325555966},
             Automatic, Scaled[{0.05, 0.05}]], InsetBox[
            GraphicsBox[
             {RGBColor[0.368417, 0.506779, 0.709798], AbsolutePointSize[6], 
              AbsoluteThickness[1.6], EdgeForm[{GrayLevel[0], Thickness[
              Tiny]}], FaceForm[RGBColor[1, 0, 0]], DiskBox[{0, 0}]}], {0.19999999999999998, 0.09774706275406442},
             Automatic, Scaled[{0.05, 0.05}]], InsetBox[
            GraphicsBox[
             {RGBColor[0.368417, 0.506779, 0.709798], AbsolutePointSize[6], 
              AbsoluteThickness[1.6], EdgeForm[{GrayLevel[0], Thickness[
              Tiny]}], FaceForm[RGBColor[1, 0, 0]], DiskBox[{0, 0}]}], {0.29999999999999993, 0.2078873068246356},
             Automatic, Scaled[{0.05, 0.05}]], InsetBox[
            GraphicsBox[
             {RGBColor[0.368417, 0.506779, 0.709798], AbsolutePointSize[6], 
              AbsoluteThickness[1.6], EdgeForm[{GrayLevel[0], Thickness[
              Tiny]}], FaceForm[RGBColor[1, 0, 0]], DiskBox[{0, 0}]}], {0.39999999999999997, 0.34298781246226595},
             Automatic, Scaled[{0.05, 0.05}]]}, {}}}, {}, {}, {{}, {}}}},
      AspectRatio->NCache[GoldenRatio^(-1), 0.6180339887498948],
      Axes->False,
      AxesLabel->{None, None},
      AxesOrigin->{0.0953125, 0},
      BaseStyle->{FontSize -> 15},
      DisplayFunction->Identity,
      Frame->{{True, False}, {True, False}},
      FrameLabel->{{
         FormBox[
         "\"\\!\\(\\*\\nStyleBox[SubscriptBox[\\\"I\\\", \
\\\"m\\\"],\\nFontSlant->\\\"Italic\\\"]\\) \\!\\(\\*SubscriptBox[\\n \
StyleBox[\\\"I\\\",\\nFontSlant->\\\"Italic\\\"], \\\"f\\\"]\\)\"", 
          TraditionalForm], None}, {
         FormBox["\"Stress\"", TraditionalForm], None}},
      FrameTicks->{{Automatic, Automatic}, {Automatic, Automatic}},
      GridLines->{None, None},
      GridLinesStyle->Directive[
        GrayLevel[0.5, 0.4]],
      ImagePadding->All,
      ImageSize->450,
      LabelStyle->Directive[
        GrayLevel[0]],
      Method->{"CoordinatesToolOptions" -> {"DisplayFunction" -> ({
            (Part[{{Identity, Identity}, {Identity, Identity}}, 1, 2][#]& )[
             Part[#, 1]], 
            (Part[{{Identity, Identity}, {Identity, Identity}}, 2, 2][#]& )[
             Part[#, 2]]}& ), "CopiedValueFunction" -> ({
            (Part[{{Identity, Identity}, {Identity, Identity}}, 1, 2][#]& )[
             Part[#, 1]], 
            (Part[{{Identity, Identity}, {Identity, Identity}}, 2, 2][#]& )[
             Part[#, 2]]}& )}},
      PlotLabel->FormBox["\"a. Both sexes are stressed\"", TraditionalForm],
      PlotRange->All,
      PlotRangeClipping->True,
      PlotRangePadding->{{
         Scaled[0.02], 
         Scaled[0.02]}, {
         Scaled[0.02], 
         Scaled[0.05]}},
      Ticks->{Automatic, Automatic}], 
     NCache[{Rational[451, 2], -146.01052984216264`}, {
      225.5, -146.01052984216264`}], 
     ImageScaled[{0.5, 0.5}], {450, 278.11529493745263}], InsetBox[
     GraphicsBox[{{{}, {{}, {}, 
         {RGBColor[0.5, 0, 0.5], PointSize[0.019444444444444445`], 
          AbsoluteThickness[1.6], Opacity[0.3], 
          LineBox[{{0.1, 0.023209063212870692`}, {0.2, 
           0.040846893370020426`}, {0.3, 0.06231477202710159}, {0.4, 
           0.09936045788332612}}]}, 
         {RGBColor[0.5, 0, 0.5], PointSize[0.019444444444444445`], 
          AbsoluteThickness[1.6], Opacity[0.3], 
          LineBox[{{0.1, 0.027087663209639262`}, {0.2, 0.03559641090607684}, {
           0.3, 0.0680167454528975}, {0.4, 0.10535387091250617`}}]}, 
         {RGBColor[0.5, 0, 0.5], PointSize[0.019444444444444445`], 
          AbsoluteThickness[1.6], Opacity[0.3], 
          LineBox[{{0.1, 0.023278325904999092`}, {0.2, 
           0.042381509343614475`}, {0.3, 0.06714796758519995}, {0.4, 
           0.10595826938261654`}}]}, 
         {RGBColor[0.5, 0, 0.5], PointSize[0.019444444444444445`], 
          AbsoluteThickness[1.6], Opacity[0.3], 
          LineBox[{{0.1, 0.025562597746041867`}, {0.2, 
           0.041907075197499866`}, {0.3, 0.06655509094934801}, {0.4, 
           0.1102378004793308}}]}, 
         {RGBColor[0.5, 0, 0.5], PointSize[0.019444444444444445`], 
          AbsoluteThickness[1.6], Opacity[0.3], 
          LineBox[{{0.1, 0.02475522097785294}, {0.2, 0.03923981477343507}, {
           0.3, 0.06935446522970341}, {0.4, 0.11069274029703063`}}]}, 
         {RGBColor[0.5, 0, 0.5], PointSize[0.019444444444444445`], 
          AbsoluteThickness[1.6], Opacity[0.3], 
          LineBox[{{0.1, 0.024153848622114546`}, {0.2, 
           0.041885625557078546`}, {0.3, 0.06601950815651947}, {0.4, 
           0.09680968295155978}}]}, 
         {RGBColor[0.5, 0, 0.5], PointSize[0.019444444444444445`], 
          AbsoluteThickness[1.6], Opacity[0.3], 
          LineBox[{{0.1, 0.026126860906757955`}, {0.2, 
           0.039046821987239015`}, {0.3, 0.07118195255405922}, {0.4, 
           0.1056012772425987}}]}, 
         {RGBColor[0.5, 0, 0.5], PointSize[0.019444444444444445`], 
          AbsoluteThickness[1.6], Opacity[0.3], 
          LineBox[{{0.1, 0.027556737947395625`}, {0.2, 
           0.040876221867669794`}, {0.3, 0.061110259506188126`}, {0.4, 
           0.09740522446714547}}]}, 
         {RGBColor[0.5, 0, 0.5], PointSize[0.019444444444444445`], 
          AbsoluteThickness[1.6], Opacity[0.3], 
          LineBox[{{0.1, 0.023422996076487762`}, {0.2, 0.04316191108821697}, {
           0.3, 0.06905983439284626}, {0.4, 0.10084846449441895`}}]}, 
         {RGBColor[0.5, 0, 0.5], PointSize[0.019444444444444445`], 
          AbsoluteThickness[1.6], Opacity[0.3], 
          LineBox[{{0.1, 0.025248088562266294`}, {0.2, 0.0387664833139395}, {
           0.3, 0.07344205738629221}, {0.4, 0.09310525624860824}}]}, 
         {RGBColor[0.5, 0, 0.5], PointSize[0.019444444444444445`], 
          AbsoluteThickness[1.6], Opacity[0.3], 
          LineBox[{{0.1, 0.025766925498945034`}, {0.2, 0.04015513587405101}, {
           0.3, 0.06838457142004095}, {0.4, 
           0.11095948735651372`}}]}}, {}, {}, {{}, {}}}, {{}, {{}, {}, 
         {RGBColor[0.5, 0, 0.5], PointSize[0.019444444444444445`], 
          AbsoluteThickness[1.6], Opacity[0.3], 
          LineBox[{{0.1, 0.010096724252732133`}, {0.2, 0.03815143145858139}, {
           0.3, 0.0906864106424821}, {0.4, 0.1548519917387651}}]}, 
         {RGBColor[0.5, 0, 0.5], PointSize[0.019444444444444445`], 
          AbsoluteThickness[1.6], Opacity[0.3], 
          LineBox[{{0.1, 0.01079372644849075}, {0.2, 0.03957277806799039}, {
           0.3, 0.09188044166837449}, {0.4, 0.15443477792337493`}}]}, 
         {RGBColor[0.5, 0, 0.5], PointSize[0.019444444444444445`], 
          AbsoluteThickness[1.6], Opacity[0.3], 
          LineBox[{{0.1, 0.009939598680186085}, {0.2, 0.04116841309896764}, {
           0.3, 0.08585301623398817}, {0.4, 0.17036672901118302`}}]}, 
         {RGBColor[0.5, 0, 0.5], PointSize[0.019444444444444445`], 
          AbsoluteThickness[1.6], Opacity[0.3], 
          LineBox[{{0.1, 0.008938555692103852}, {0.2, 0.03927048518226923}, {
           0.3, 0.08404782982486639}, {0.4, 0.16210625903406434`}}]}, 
         {RGBColor[0.5, 0, 0.5], PointSize[0.019444444444444445`], 
          AbsoluteThickness[1.6], Opacity[0.3], 
          LineBox[{{0.1, 0.009697570330021308}, {0.2, 0.04100434956704118}, {
           0.3, 0.0868664563493975}, {0.4, 0.16771394765955208`}}]}, 
         {RGBColor[0.5, 0, 0.5], PointSize[0.019444444444444445`], 
          AbsoluteThickness[1.6], Opacity[0.3], 
          LineBox[{{0.1, 0.010112093785883491`}, {0.2, 
           0.043246597515319556`}, {0.3, 0.0868427356708718}, {0.4, 
           0.16207145649335192`}}]}, 
         {RGBColor[0.5, 0, 0.5], PointSize[0.019444444444444445`], 
          AbsoluteThickness[1.6], Opacity[0.3], 
          LineBox[{{0.1, 0.010840505322625142`}, {0.2, 0.04067175129651935}, {
           0.3, 0.09215266673551042}, {0.4, 0.15718808738235548`}}]}, 
         {RGBColor[0.5, 0, 0.5], PointSize[0.019444444444444445`], 
          AbsoluteThickness[1.6], Opacity[0.3], 
          LineBox[{{0.1, 0.010309815648903813`}, {0.2, 0.04449982776607705}, {
           0.3, 0.09024114970361301}, {0.4, 0.15756210483227268`}}]}, 
         {RGBColor[0.5, 0, 0.5], PointSize[0.019444444444444445`], 
          AbsoluteThickness[1.6], Opacity[0.3], 
          LineBox[{{0.1, 0.009592704077963978}, {0.2, 0.03821686995347568}, {
           0.3, 0.09243500292175585}, {0.4, 0.16848496062707852`}}]}, 
         {RGBColor[0.5, 0, 0.5], PointSize[0.019444444444444445`], 
          AbsoluteThickness[1.6], Opacity[0.3], 
          LineBox[{{0.1, 0.009489596492031804}, {0.2, 0.04375730508335804}, {
           0.3, 0.08307615402097247}, {0.4, 0.14799863646997952`}}]}, 
         {RGBColor[0.5, 0, 0.5], PointSize[0.019444444444444445`], 
          AbsoluteThickness[1.6], Opacity[0.3], 
          LineBox[{{0.1, 0.009567382274289136}, {0.2, 0.04001233865244375}, {
           0.3, 0.08605966306997101}, {0.4, 
           0.15473280902909678`}}]}}, {}, {}, {{}, {}}}, {{}, {{{}, {}, 
          {RGBColor[0.5, 0, 0.5], PointSize[0.019444444444444445`], 
           AbsoluteThickness[1.6], 
           LineBox[{{0.09999999999999999, 0.02510621169685192}, {
            0.19999999999999998`, 0.04035126393444014}, {0.29999999999999993`,
             0.06750792951456333}, {0.39999999999999997`, 
            0.10330295742869593`}}]}}, {
          {RGBColor[0.5, 0, 0.5], AbsolutePointSize[6], AbsoluteThickness[
           1.6], GeometricTransformationBox[InsetBox[
             StyleBox["\<\"\[FilledCircle]\"\>",
              StripOnInput->False,
              FontSize->30], {0., 0.}], {{{0.09999999999999999, 
            0.02510621169685192}}, {{0.19999999999999998`, 
            0.04035126393444014}}, {{0.29999999999999993`, 
            0.06750792951456333}}, {{0.39999999999999997`, 
            0.10330295742869593`}}}]}, {}}}, {}, {}, {{}, {}}}, {{}, {{{}, {}, 
          {RGBColor[0.5, 0, 0.5], PointSize[0.019444444444444445`], 
           AbsoluteThickness[1.6], 
           LineBox[{{0.09999999999999999, 0.009943479364111954}, {
            0.19999999999999998`, 0.04087019524018575}, {0.29999999999999993`,
             0.08819468425834574}, {0.39999999999999997`, 
            0.15977379638191586`}}]}}, {
          {RGBColor[0.5, 0, 0.5], AbsolutePointSize[6], AbsoluteThickness[
           1.6], GeometricTransformationBox[InsetBox[
             StyleBox["\<\"\[FilledDiamond]\"\>",
              StripOnInput->False,
              FontSize->30], {0., 0.}], {{{0.09999999999999999, 
            0.009943479364111954}}, {{0.19999999999999998`, 
            0.04087019524018575}}, {{0.29999999999999993`, 
            0.08819468425834574}}, {{0.39999999999999997`, 
            0.15977379638191586`}}}]}, {}}}, {}, {}, {{}, {}}}, {{}, {{{}, {}, 
          {RGBColor[0.368417, 0.506779, 0.709798], PointSize[
           0.019444444444444445`], AbsoluteThickness[1.6], 
           LineBox[{{0.09999999999999999, 0.02440428708743093}, {
            0.19999999999999998`, 0.039874156029195904`}, {
            0.29999999999999993`, 0.06677737244404508}, {0.39999999999999997`,
             0.102391963237593}}]}}, {
          {RGBColor[0.368417, 0.506779, 0.709798], AbsolutePointSize[6], 
           AbsoluteThickness[1.6], InsetBox[
            GraphicsBox[
             {RGBColor[0.368417, 0.506779, 0.709798], AbsolutePointSize[6], 
              AbsoluteThickness[1.6], EdgeForm[{GrayLevel[0], Thickness[
              Tiny]}], FaceForm[RGBColor[1, 0, 0]], DiskBox[{0, 0}]}], {0.09999999999999999, 0.02440428708743093},
             Automatic, Scaled[{0.05, 0.05}]], InsetBox[
            GraphicsBox[
             {RGBColor[0.368417, 0.506779, 0.709798], AbsolutePointSize[6], 
              AbsoluteThickness[1.6], EdgeForm[{GrayLevel[0], Thickness[
              Tiny]}], FaceForm[RGBColor[1, 0, 0]], DiskBox[{0, 0}]}], {0.19999999999999998, 0.039874156029195904},
             Automatic, Scaled[{0.05, 0.05}]], InsetBox[
            GraphicsBox[
             {RGBColor[0.368417, 0.506779, 0.709798], AbsolutePointSize[6], 
              AbsoluteThickness[1.6], EdgeForm[{GrayLevel[0], Thickness[
              Tiny]}], FaceForm[RGBColor[1, 0, 0]], DiskBox[{0, 0}]}], {0.29999999999999993, 0.06677737244404508},
             Automatic, Scaled[{0.05, 0.05}]], InsetBox[
            GraphicsBox[
             {RGBColor[0.368417, 0.506779, 0.709798], AbsolutePointSize[6], 
              AbsoluteThickness[1.6], EdgeForm[{GrayLevel[0], Thickness[
              Tiny]}], FaceForm[RGBColor[1, 0, 0]], DiskBox[{0, 0}]}], {0.39999999999999997, 0.102391963237593},
             Automatic, 
            Scaled[{0.05, 0.05}]]}, {}}}, {}, {}, {{}, {}}}, {{}, {{{}, {}, 
          {RGBColor[0.368417, 0.506779, 0.709798], PointSize[
           0.019444444444444445`], AbsoluteThickness[1.6], 
           LineBox[{{0.09999999999999999, 0.00998671021743665}, {
            0.19999999999999998`, 0.041266125324494744`}, {
            0.29999999999999993`, 0.09297382948179181}, {0.39999999999999997`,
             0.15980473865885622`}}]}}, {
          {RGBColor[0.368417, 0.506779, 0.709798], AbsolutePointSize[6], 
           AbsoluteThickness[1.6], InsetBox[
            GraphicsBox[
             {RGBColor[0.368417, 0.506779, 0.709798], AbsolutePointSize[6], 
              AbsoluteThickness[1.6], EdgeForm[{GrayLevel[0], Thickness[
              Tiny]}], FaceForm[RGBColor[1, 0, 0]], 
              PolygonBox[{{-1, 0}, {0, 1}, {1, 0}, {0, -1}}]}], {0.09999999999999999, 0.00998671021743665},
             Automatic, Scaled[{0.05, 0.05}]], InsetBox[
            GraphicsBox[
             {RGBColor[0.368417, 0.506779, 0.709798], AbsolutePointSize[6], 
              AbsoluteThickness[1.6], EdgeForm[{GrayLevel[0], Thickness[
              Tiny]}], FaceForm[RGBColor[1, 0, 0]], 
              PolygonBox[{{-1, 0}, {0, 1}, {1, 0}, {0, -1}}]}], {0.19999999999999998, 0.041266125324494744},
             Automatic, Scaled[{0.05, 0.05}]], InsetBox[
            GraphicsBox[
             {RGBColor[0.368417, 0.506779, 0.709798], AbsolutePointSize[6], 
              AbsoluteThickness[1.6], EdgeForm[{GrayLevel[0], Thickness[
              Tiny]}], FaceForm[RGBColor[1, 0, 0]], 
              PolygonBox[{{-1, 0}, {0, 1}, {1, 0}, {0, -1}}]}], {0.29999999999999993, 0.09297382948179181},
             Automatic, Scaled[{0.05, 0.05}]], InsetBox[
            GraphicsBox[
             {RGBColor[0.368417, 0.506779, 0.709798], AbsolutePointSize[6], 
              AbsoluteThickness[1.6], EdgeForm[{GrayLevel[0], Thickness[
              Tiny]}], FaceForm[RGBColor[1, 0, 0]], 
              PolygonBox[{{-1, 0}, {0, 1}, {1, 0}, {0, -1}}]}], {0.39999999999999997, 0.15980473865885622},
             Automatic, Scaled[{0.05, 0.05}]]}, {}}}, {}, {}, {{}, {}}}},
      AspectRatio->NCache[GoldenRatio^(-1), 0.6180339887498948],
      Axes->False,
      AxesLabel->{None, None},
      AxesOrigin->{0.0953125, 0},
      BaseStyle->{FontSize -> 15},
      DisplayFunction->Identity,
      Frame->{{True, False}, {True, False}},
      FrameLabel->{{None, None}, {
         FormBox["\"Stress\"", TraditionalForm], None}},
      FrameTicks->{{Automatic, Automatic}, {Automatic, Automatic}},
      GridLines->{None, None},
      GridLinesStyle->Directive[
        GrayLevel[0.5, 0.4]],
      ImagePadding->All,
      ImageSize->450,
      LabelStyle->Directive[
        GrayLevel[0]],
      Method->{"CoordinatesToolOptions" -> {"DisplayFunction" -> ({
            (Part[{{Identity, Identity}, {Identity, Identity}}, 1, 2][#]& )[
             Part[#, 1]], 
            (Part[{{Identity, Identity}, {Identity, Identity}}, 2, 2][#]& )[
             Part[#, 2]]}& ), "CopiedValueFunction" -> ({
            (Part[{{Identity, Identity}, {Identity, Identity}}, 1, 2][#]& )[
             Part[#, 1]], 
            (Part[{{Identity, Identity}, {Identity, Identity}}, 2, 2][#]& )[
             Part[#, 2]]}& )}},
      PlotLabel->FormBox["\"b. Females only are stressed\"", TraditionalForm],
      PlotRange->All,
      PlotRangeClipping->True,
      PlotRangePadding->{{
         Scaled[0.02], 
         Scaled[0.02]}, {
         Scaled[0.02], 
         Scaled[0.05]}},
      Ticks->{Automatic, Automatic}], 
     NCache[{Rational[1353, 2], -146.01052984216264`}, {
      676.5, -146.01052984216264`}], 
     ImageScaled[{0.5, 0.5}], {450, 278.11529493745263}], InsetBox[
     GraphicsBox[{{{}, {{}, {}, 
         {RGBColor[0.6, 0.4, 0.2], PointSize[0.019444444444444445`], 
          AbsoluteThickness[1.6], Opacity[0.3], 
          LineBox[{{0.1, 0.023720240093988505`}, {0.2, 0.09125950847659688}, {
           0.3, 0.16357650315150327`}, {0.4, 0.214012304859955}}]}, 
         {RGBColor[0.6, 0.4, 0.2], PointSize[0.019444444444444445`], 
          AbsoluteThickness[1.6], Opacity[0.3], 
          LineBox[{{0.1, 0.02376216465739978}, {0.2, 0.07705733014785943}, {
           0.3, 0.1550212859843144}, {0.4, 0.2639438691664227}}]}, 
         {RGBColor[0.6, 0.4, 0.2], PointSize[0.019444444444444445`], 
          AbsoluteThickness[1.6], Opacity[0.3], 
          LineBox[{{0.1, 0.024613955580045543`}, {0.2, 0.07690368231035657}, {
           0.3, 0.15380471028932163`}, {0.4, 0.24039915324005948`}}]}, 
         {RGBColor[0.6, 0.4, 0.2], PointSize[0.019444444444444445`], 
          AbsoluteThickness[1.6], Opacity[0.3], 
          LineBox[{{0.1, 0.02595327660163486}, {0.2, 0.0847216015016853}, {
           0.3, 0.172233026758911}, {0.4, 0.23896434771711025`}}]}, 
         {RGBColor[0.6, 0.4, 0.2], PointSize[0.019444444444444445`], 
          AbsoluteThickness[1.6], Opacity[0.3], 
          LineBox[{{0.1, 0.02362280252266928}, {0.2, 0.07783246452337585}, {
           0.3, 0.15260483905309744`}, {0.4, 0.2484625598526721}}]}, 
         {RGBColor[0.6, 0.4, 0.2], PointSize[0.019444444444444445`], 
          AbsoluteThickness[1.6], Opacity[0.3], 
          LineBox[{{0.1, 0.02460341569727696}, {0.2, 0.08074064049502744}, {
           0.3, 0.16122118609346342`}, {0.4, 0.2525529590061098}}]}, 
         {RGBColor[0.6, 0.4, 0.2], PointSize[0.019444444444444445`], 
          AbsoluteThickness[1.6], Opacity[0.3], 
          LineBox[{{0.1, 0.022826151186681944`}, {0.2, 0.08192600865317452}, {
           0.3, 0.14770493727306883`}, {0.4, 0.24984559828439298`}}]}, 
         {RGBColor[0.6, 0.4, 0.2], PointSize[0.019444444444444445`], 
          AbsoluteThickness[1.6], Opacity[0.3], 
          LineBox[{{0.1, 0.024611426110453867`}, {0.2, 0.07137501812476932}, {
           0.3, 0.16669285377469134`}, {0.4, 0.27017677182431105`}}]}, 
         {RGBColor[0.6, 0.4, 0.2], PointSize[0.019444444444444445`], 
          AbsoluteThickness[1.6], Opacity[0.3], 
          LineBox[{{0.1, 0.024665260618655628`}, {0.2, 0.0743413121674036}, {
           0.3, 0.15374526600074523`}, {0.4, 0.2316247264646152}}]}, 
         {RGBColor[0.6, 0.4, 0.2], PointSize[0.019444444444444445`], 
          AbsoluteThickness[1.6], Opacity[0.3], 
          LineBox[{{0.1, 0.02472775376043543}, {0.2, 0.08324913372426622}, {
           0.3, 0.15318377006097944`}, {0.4, 0.26174641338436827`}}]}, 
         {RGBColor[0.6, 0.4, 0.2], PointSize[0.019444444444444445`], 
          AbsoluteThickness[1.6], Opacity[0.3], 
          LineBox[{{0.1, 0.024989525683760828`}, {0.2, 0.08296826208956035}, {
           0.3, 0.16048977581454066`}, {0.4, 
           0.2388890980832842}}]}}, {}, {}, {{}, {}}}, {{}, {{}, {}, 
         {RGBColor[0.6, 0.4, 0.2], PointSize[0.019444444444444445`], 
          AbsoluteThickness[1.6], Opacity[0.3], 
          LineBox[{{0.1, 0.010539469232275634`}, {0.2, 
           0.010887208018162788`}, {0.3, 0.012399574370786193`}, {0.4, 
           0.0162076886043456}}]}, 
         {RGBColor[0.6, 0.4, 0.2], PointSize[0.019444444444444445`], 
          AbsoluteThickness[1.6], Opacity[0.3], 
          LineBox[{{0.1, 0.01026498889782935}, {0.2, 0.010623236246159106`}, {
           0.3, 0.012673371951763457`}, {0.4, 0.016979904000928834`}}]}, 
         {RGBColor[0.6, 0.4, 0.2], PointSize[0.019444444444444445`], 
          AbsoluteThickness[1.6], Opacity[0.3], 
          LineBox[{{0.1, 0.010440176468898072`}, {0.2, 
           0.010550647122697107`}, {0.3, 0.011657635361328134`}, {0.4, 
           0.01633991307506833}}]}, 
         {RGBColor[0.6, 0.4, 0.2], PointSize[0.019444444444444445`], 
          AbsoluteThickness[1.6], Opacity[0.3], 
          LineBox[{{0.1, 0.010299815282280758`}, {0.2, 
           0.011172968833039604`}, {0.3, 0.011714730842309336`}, {0.4, 
           0.015399063678100885`}}]}, 
         {RGBColor[0.6, 0.4, 0.2], PointSize[0.019444444444444445`], 
          AbsoluteThickness[1.6], Opacity[0.3], 
          LineBox[{{0.1, 0.009810497517984618}, {0.2, 0.010833073201326}, {
           0.3, 0.012895761862958717`}, {0.4, 0.016498357371254564`}}]}, 
         {RGBColor[0.6, 0.4, 0.2], PointSize[0.019444444444444445`], 
          AbsoluteThickness[1.6], Opacity[0.3], 
          LineBox[{{0.1, 0.01010638265656533}, {0.2, 0.010676695524669431`}, {
           0.3, 0.012468622324014494`}, {0.4, 0.015082815957377326`}}]}, 
         {RGBColor[0.6, 0.4, 0.2], PointSize[0.019444444444444445`], 
          AbsoluteThickness[1.6], Opacity[0.3], 
          LineBox[{{0.1, 0.011295896216522617`}, {0.2, 
           0.011008274118493026`}, {0.3, 0.01308265068724994}, {0.4,
[truncated: 110,945 more chars]
